# Supplementary material for: Personal receptor repertoires: olfaction as a model
Source: BMC Genomics. 2012 Aug 21;13:414. doi: 10.1186/1471-2164-13-414 (PMC3462693; doi:10.1186/1471-2164-13-414)
Supplement: Additional file 2 — A List of duplications and inversions in the OR genes. [file 1471-2164-13-414-S2.xlsx]

## Sheet: Sheet1
OR symbol	event	event source (from Table S1)
OR10AD1	CopyNumber	8;9;10
OR2M4	CopyNumber	8;9;10
OR4C3	CopyNumber	8;9;10
OR4C5	CopyNumber	8;9;10
OR4F15	CopyNumber	8;9;10
OR4K1	CopyNumber	8;9;10
OR4M1	CopyNumber	8;9;10
OR4Q3	CopyNumber	8;9;10
OR51A7	CopyNumber	8;9;10
OR51G1	CopyNumber	8;9;10
OR51G2	CopyNumber	8;9;10
OR6B2	CopyNumber	8;9;10
OR6C4	CopyNumber	8;9;10
OR6C70	CopyNumber	8;9;10
OR9Q1	CopyNumber	8;9;10
OR8U1	CopyNumber	8;9
OR9G1	CopyNumber	8;9
OR10H2	CopyNumber	8;9
OR10H4	CopyNumber	8;9
OR12D2	CopyNumber	8;9
OR14K1	CopyNumber	8;9
OR1I1	CopyNumber	8;9
OR1L4	CopyNumber	8;9
OR1L6	CopyNumber	8;9
OR2L3	CopyNumber	8;9
OR2M5	CopyNumber	8;9
OR2T6	CopyNumber	8;9
OR2V1	CopyNumber	8;9
OR2V2	CopyNumber	8;9
OR4C16	CopyNumber	8;9
OR4K13	CopyNumber	8;9
OR4K5	CopyNumber	8;9
OR4L1	CopyNumber	8;9
OR4M2	CopyNumber	8;9
OR4N2	CopyNumber	8;9
OR51A4	CopyNumber	8;9
OR51B2	CopyNumber	8;9
OR51I1	CopyNumber	8;9
OR51L1	CopyNumber	8;9
OR52B4	CopyNumber	8;9
OR52E4	CopyNumber	8;9
OR52E5	CopyNumber	8;9
OR52H1	CopyNumber	8;9
OR52M1	CopyNumber	8;9
OR56A1	CopyNumber	8;9
OR56A4	CopyNumber	8;9
OR6B1	CopyNumber	8;9
OR6C1	CopyNumber	8;9
OR6C2	CopyNumber	8;9
OR13C2	CopyNumber	8;10
OR5M10	CopyNumber	8;10
OR11H1	CopyNumber	8;10
OR11H12	CopyNumber	8;10
OR13A1	CopyNumber	8;10
OR13C5	CopyNumber	8;10
OR13C9	CopyNumber	8;10
OR2A14	CopyNumber	8;10
OR2A4	CopyNumber	8;10
OR2A7	CopyNumber	8;10
OR2AP1	CopyNumber	8;10
OR2T34	CopyNumber	8;10
OR2W3	CopyNumber	8;10
OR2Z1	CopyNumber	8;10
OR4F16	CopyNumber	8;10
OR4F29	CopyNumber	8;10
OR4F3	CopyNumber	8;10
OR4F5	CopyNumber	8;10
OR51Q1	CopyNumber	8;10
OR52K2	CopyNumber	8;10
OR5T1	CopyNumber	8;10
OR6B3	CopyNumber	8;10
OR6C68	CopyNumber	8;10
OR8B3	CopyNumber	8;10
OR8H2	CopyNumber	8;10
OR8J1	CopyNumber	8;10
OR2T35	CopyNumber	8;10
OR10G3	CopyNumber	8;
OR2C3	CopyNumber	8;
OR2J2	CopyNumber	8;
OR4A47	CopyNumber	8;
OR4C11	CopyNumber	8;
OR4C6	CopyNumber	8;
OR4P4	CopyNumber	8;
OR4S2	CopyNumber	8;
OR52E8	CopyNumber	8;
OR5D13	CopyNumber	8;
OR5D14	CopyNumber	8;
OR5D18	CopyNumber	8;
OR5L1	CopyNumber	8;
OR5L2	CopyNumber	8;
OR5P2	CopyNumber	8;
OR6Y1	CopyNumber	8;
OR10AG1	CopyNumber	8;
OR10G2	CopyNumber	8;
OR10G4	CopyNumber	8;
OR10G7	CopyNumber	8;
OR10G9	CopyNumber	8;
OR10H5	CopyNumber	8;
OR11G2	CopyNumber	8;
OR11H2	CopyNumber	8;
OR11H4	CopyNumber	8;
OR11H6	CopyNumber	8;
OR11L1	CopyNumber	8;
OR13G1	CopyNumber	8;
OR14A16	CopyNumber	8;
OR14A2	CopyNumber	8;
OR14C36	CopyNumber	8;
OR1A1	CopyNumber	8;
OR1A2	CopyNumber	8;
OR1C1	CopyNumber	8;
OR1D4	CopyNumber	8;
OR1F1	CopyNumber	8;
OR1G1	CopyNumber	8;
OR1N2	CopyNumber	8;
OR2A1	CopyNumber	8;
OR2A12	CopyNumber	8;
OR2A2	CopyNumber	8;
OR2A25	CopyNumber	8;
OR2A42	CopyNumber	8;
OR2A5	CopyNumber	8;
OR2AJ1	CopyNumber	8;
OR2B11	CopyNumber	8;
OR2F1	CopyNumber	8;
OR2F2	CopyNumber	8;
OR2G2	CopyNumber	8;
OR2G3	CopyNumber	8;
OR2H2	CopyNumber	8;
OR2L13	CopyNumber	8;
OR2L2	CopyNumber	8;
OR2L5	CopyNumber	8;
OR2L8	CopyNumber	8;
OR2M2	CopyNumber	8;
OR2M3	CopyNumber	8;
OR2M7	CopyNumber	8;
OR2T12	CopyNumber	8;
OR2T2	CopyNumber	8;
OR2T29	CopyNumber	8;
OR2T3	CopyNumber	8;
OR2T33	CopyNumber	8;
OR2T5	CopyNumber	8;
OR2T8	CopyNumber	8;
OR2W5	CopyNumber	8;
OR2Y1	CopyNumber	8;
OR4A15	CopyNumber	8;
OR4A16	CopyNumber	8;
OR4A5	CopyNumber	8;
OR4C12	CopyNumber	8;
OR4C13	CopyNumber	8;
OR4C15	CopyNumber	8;
OR4C46	CopyNumber	8;
OR4E2	CopyNumber	8;
OR4F17	CopyNumber	8;
OR4F21	CopyNumber	8;
OR4F4	CopyNumber	8;
OR4F6	CopyNumber	8;
OR4K14	CopyNumber	8;
OR4K15	CopyNumber	8;
OR4N5	CopyNumber	8;
OR51B6	CopyNumber	8;
OR51I2	CopyNumber	8;
OR51J1	CopyNumber	8;
OR51M1	CopyNumber	8;
OR52B6	CopyNumber	8;
OR52D1	CopyNumber	8;
OR52E2	CopyNumber	8;
OR52E6	CopyNumber	8;
OR52J3	CopyNumber	8;
OR52L1	CopyNumber	8;
OR52N4	CopyNumber	8;
OR56A3	CopyNumber	8;
OR56A5	CopyNumber	8;
OR56B1	CopyNumber	8;
OR56B4	CopyNumber	8;
OR5AS1	CopyNumber	8;
OR5BU1	CopyNumber	8;
OR5D16	CopyNumber	8;
OR5F1	CopyNumber	8;
OR5H15	CopyNumber	8;
OR5I1	CopyNumber	8;
OR5W2	CopyNumber	8;
OR6C3	CopyNumber	8;
OR6F1	CopyNumber	8;
OR6J1	CopyNumber	8;
OR6S1	CopyNumber	8;
OR7C2	CopyNumber	8;
OR7D2	CopyNumber	8;
OR8G1	CopyNumber	8;
OR8I2	CopyNumber	8;
OR9A4	CopyNumber	8;
OR13J1	CopyNumber	9;10
OR1J2	CopyNumber	9;10
OR1K1	CopyNumber	9;10
OR1S2	CopyNumber	9;10
OR3A1	CopyNumber	9;10
OR3A3	CopyNumber	9;10
OR3A4	CopyNumber	9;10
OR51E2	CopyNumber	9;10
OR51F2	CopyNumber	9;10
OR5B2	CopyNumber	9;10
OR5B3	CopyNumber	9;10
OR5M1	CopyNumber	9;10
OR6C65	CopyNumber	9;10
OR6C75	CopyNumber	9;10
OR7A10	CopyNumber	9;10
OR8A1	CopyNumber	9;10
OR10A5	CopyNumber	9;
OR10G6	CopyNumber	9;
OR10H3	CopyNumber	9;
OR10J1	CopyNumber	9;
OR10J3	CopyNumber	9;
OR10R2	CopyNumber	9;
OR13C8	CopyNumber	9;
OR1J4	CopyNumber	9;
OR1L1	CopyNumber	9;
OR1L8	CopyNumber	9;
OR1N1	CopyNumber	9;
OR1Q1	CopyNumber	9;
OR2AE1	CopyNumber	9;
OR2AG1	CopyNumber	9;
OR2AG2	CopyNumber	9;
OR2D2	CopyNumber	9;
OR2S2	CopyNumber	9;
OR2W1	CopyNumber	9;
OR4B1	CopyNumber	9;
OR4D11	CopyNumber	9;
OR4X2	CopyNumber	9;
OR51D1	CopyNumber	9;
OR51E1	CopyNumber	9;
OR52A1	CopyNumber	9;
OR52A5	CopyNumber	9;
OR5AC2	CopyNumber	9;
OR5AK2	CopyNumber	9;
OR5AN1	CopyNumber	9;
OR5AU1	CopyNumber	9;
OR5H14	CopyNumber	9;
OR5H2	CopyNumber	9;
OR5K4	CopyNumber	9;
OR6A2	CopyNumber	9;
OR6C76	CopyNumber	9;
OR6N2	CopyNumber	9;
OR6Q1	CopyNumber	9;
OR7A5	CopyNumber	9;
OR8B2	CopyNumber	9;
OR8K3	CopyNumber	9;
OR9I1	CopyNumber	9;
OR13C4	CopyNumber	10;
OR3A2	CopyNumber	10;
OR10C1	CopyNumber	10;
OR10H1	CopyNumber	10;
OR10Q1	CopyNumber	10;
OR10W1	CopyNumber	10;
OR11A1	CopyNumber	10;
OR1B1	CopyNumber	10;
OR1D2	CopyNumber	10;
OR1E1	CopyNumber	10;
OR1E2	CopyNumber	10;
OR1M1	CopyNumber	10;
OR1S1	CopyNumber	10;
OR2AT4	CopyNumber	10;
OR2B2	CopyNumber	10;
OR2H1	CopyNumber	10;
OR2K2	CopyNumber	10;
OR4D1	CopyNumber	10;
OR4D2	CopyNumber	10;
OR51S1	CopyNumber	10;
OR51T1	CopyNumber	10;
OR52R1	CopyNumber	10;
OR5B12	CopyNumber	10;
OR5B21	CopyNumber	10;
OR5M11	CopyNumber	10;
OR5M3	CopyNumber	10;
OR5M8	CopyNumber	10;
OR5M9	CopyNumber	10;
OR5R1	CopyNumber	10;
OR5T3	CopyNumber	10;
OR6C74	CopyNumber	10;
OR6X1	CopyNumber	10;
OR7D4	CopyNumber	10;
OR7G2	CopyNumber	10;
OR8H1	CopyNumber	10;
OR8H3	CopyNumber	10;
OR8J3	CopyNumber	10;
OR8K5	CopyNumber	10;
OR8S1	CopyNumber	10;
OR9Q2	CopyNumber	10;
OR2T10	CopyNumber, Deletion	8;9;10
OR52N5	CopyNumber, Deletion	8;9
OR2T1	CopyNumber, Deletion	8;9
OR2T27	CopyNumber, Deletion	8;9
OR2T7	CopyNumber, Deletion	8;9
OR4K17	CopyNumber, Deletion	8;9
OR4N4	CopyNumber, Deletion	8;9
OR52B2	CopyNumber, Deletion	8;9
OR52K1	CopyNumber, Deletion	8;9
OR2G6	CopyNumber, Deletion	8;9
OR2T4	CopyNumber, Deletion	8;9
OR4K2	CopyNumber, Deletion	8;9
OR52N2	CopyNumber, Deletion	8;9
OR51A2	CopyNumber, Deletion	8;9
OR52N1	CopyNumber, Deletion	8;9
OR5P3	CopyNumber, Deletion	8;9
OR2AK2	CopyNumber, Deletion	8;9
OR4S1	CopyNumber, Deletion	8;9
OR13H1	CopyNumber, Deletion	9;10
OR10H2	Inversion	8;
OR10H3	Inversion	8;
OR1L3	Inversion	8;
OR2A1	Inversion	8;
OR2A42	Inversion	8;
OR2A7	Inversion	8;
OR2G6	Inversion	8;
OR2T10	Inversion	8;
OR2T11	Inversion	8;
OR2T27	Inversion	8;
OR2T29	Inversion	8;
OR2T3	Inversion	8;
OR2T34	Inversion	8;
OR2T35	Inversion	8;
OR2T5	Inversion	8;
OR2V1	Inversion	8;
OR2V2	Inversion	8;
OR4C11	Inversion	8;
OR4C6	Inversion	8;
OR4M2	Inversion	8;
OR4N4	Inversion	8;
OR4P4	Inversion	8;
OR4S2	Inversion	8;
