# Supplementary material for: Personal receptor repertoires: olfaction as a model
Source: BMC Genomics. 2012 Aug 21;13:414. doi: 10.1186/1471-2164-13-414 (PMC3462693; doi:10.1186/1471-2164-13-414)
Supplement: Additional file 3 — OR protein haplotypes. Haplotypes are represented by their segregating positions (fourth column) where 0 is reference-genome allele and 1 is non-reference allele. Segregating position names are composed from the chromosome name, genomic coordinate, reference amino-acid, protein position and non-reference amino-acid. [file 1471-2164-13-414-S3.xlsx]

## Sheet: All_haplotypes_corp
1	ORgene	haplotype	11_7960553_N172S 11_7960581_V163I 11_7960593_Q159E 11_7960674_Y132H 11_7961010_F20V	Num. of chromosomes	%freq	chr count in eur;afr;asn	corp _score
2	OR10A3	OR10A3_1	0 0 0 0 0	1266	97.235	566;315;385	0.0977001
3	OR10A3	OR10A3_2	0 0 0 0 1	18	1.38249	;18;	0.0977001
4	OR10A3	OR10A3_3	1 0 0 0 0	12	0.921659	;12;	0.0977001
5	OR10A3	OR10A3_4	0 0 1 0 0	3	0.230415	;;3	0.0977001
6	OR10A3	OR10A3_5	0 1 0 0 0	2	0.15361	;2;	0.0977001
7	OR10A3	OR10A3_6	0 0 0 1 0	1	0.0768049	;1;	0.999996
8	ORgene	haplotype	11_6898365_W163R 11_6898495_L206P 11_6898540_R221H 11_6898587_Q237K 11_6898614_L246F 11_6898663_R262Q 11_6898714_S279Y 11_6898789_R304Q	Num. of chromosomes	%freq	chr count in eur;afr;asn	corp _score
9	OR10A4	OR10A4_1	0 0 0 0 0 0 0 0	748	57.4501	362;126;260	0.0221269
10	OR10A4	OR10A4_2	0 0 0 0 0 1 0 0	361	27.7266	166;68;127	0.0221269
11	OR10A4	OR10A4_3	0 0 1 0 0 0 0 0	101	7.7573	1;100;	0.0221269
12	OR10A4	OR10A4_4	0 0 1 0 1 0 0 0	41	3.149	;41;	0.0221269
13	OR10A4	OR10A4_5	0 1 0 0 0 0 0 0	32	2.45776	31;1;	0.0221269
14	OR10A4	OR10A4_6	1 0 0 0 0 0 0 0	6	0.460829	;6;	0.0221269
15	OR10A4	OR10A4_7	0 0 0 1 0 0 1 0	6	0.460829	;6;	0.0221269
16	OR10A4	OR10A4_8	0 0 0 0 0 1 0 1	4	0.30722	3;;1	0.0221269
17	OR10A4	OR10A4_9	0 1 1 0 0 0 0 0	2	0.15361	2;;	0.0221269
18	OR10A4	OR10A4_10	0 1 0 0 0 1 0 0	1	0.0768049	1;;	0.0221269
19	ORgene	haplotype	11_6866999_F29S 11_6867035_K41M 11_6867199_L96F 11_6867337_R142W 11_6867602_P230L 11_6867608_A232G 11_6867635_T241M 11_6867671_Y253C 11_6867697_W262R 11_6867757_V282M	Num. of chromosomes	%freq	chr count in eur;afr;asn	corp _score
20	OR10A5	OR10A5_1	0 0 0 0 0 0 0 0 0 0	1216	93.3948	560;271;385	0.116103
21	OR10A5	OR10A5_2	0 0 0 0 0 0 1 0 0 0	20	1.5361	;20;	0.327156
22	OR10A5	OR10A5_3	0 0 1 0 0 0 0 0 0 0	19	1.45929	;19;	0.116103
23	OR10A5	OR10A5_4	0 0 0 0 1 0 0 0 0 0	19	1.45929	1;17;1	0.116103
24	OR10A5	OR10A5_5	0 1 0 0 0 0 0 0 0 0	10	0.768049	;10;	0.116103
25	OR10A5	OR10A5_6	0 0 0 0 0 0 0 1 0 0	8	0.614439	5;1;2	0.0338418
26	OR10A5	OR10A5_7	1 1 0 0 0 0 0 0 0 0	5	0.384025	;5;	0.116103
27	OR10A5	OR10A5_8	0 1 0 1 0 1 0 0 1 1	5	0.384025	;5;	0.116103
28	ORgene	haplotype	11_7949294_R306* 11_7949350_L287P 11_7949471_S247P 11_7949707_F168S 11_7949791_V140G 11_7949860_A117V	Num. of chromosomes	%freq	chr count in eur;afr;asn	corp _score
29	OR10A6	OR10A6_1	0 1 0 0 1 1	486	37.3272	206;92;188	0.0977001
30	OR10A6	OR10A6_2	0 1 0 0 0 0	456	35.023	220;128;108	0.0977001
31	OR10A6	OR10A6_3	0 0 0 0 0 0	284	21.8126	117;91;76	0.792704
32	OR10A6	OR10A6_4	0 1 0 0 1 0	25	1.92012	1;24;	0.0977001
33	OR10A6	OR10A6_5	1 0 0 0 0 0	16	1.22888	6;2;8	1.2
34	OR10A6	OR10A6_6	0 1 0 1 1 1	12	0.921659	12;;	0.303737
35	OR10A6	OR10A6_7	0 1 0 1 0 0	6	0.460829	;1;5	0.303737
36	OR10A6	OR10A6_8	0 0 1 0 0 0	6	0.460829	;6;	0.792704
37	OR10A6	OR10A6_9	0 0 0 0 1 1	5	0.384025	3;2;	0.792704
38	OR10A6	OR10A6_10	1 0 0 0 1 0	2	0.15361	;;2	1.2
39	OR10A6	OR10A6_11	0 1 0 0 0 1	2	0.15361	;1;1	0.0977001
40	OR10A6	OR10A6_12	0 0 0 0 0 1	1	0.0768049	1;;	0.792704
41	OR10A6	OR10A6_13	0 0 0 1 0 0	1	0.0768049	;1;	0.939048
42	ORgene	haplotype	12_55614957_S50N 12_55614964_D52E 12_55614966_L53P 12_55615004_L66V 12_55615094_G96S 12_55615126_F106L 12_55615229_C141R 12_55615622_K272Q 12_55615679_G291S	Num. of chromosomes	%freq	chr count in eur;afr;asn	corp _score
43	OR10A7	OR10A7_1	0 0 0 0 0 0 0 0 0	1270	97.5422	559;338;373	0.080936
44	OR10A7	OR10A7_2	0 0 0 0 1 0 0 0 0	13	0.998464	;;13	0.080936
45	OR10A7	OR10A7_3	0 0 0 0 0 0 1 0 0	7	0.537634	7;;	0.080936
46	OR10A7	OR10A7_4	0 0 1 1 0 1 0 0 1	6	0.460829	;6;	0.418391
47	OR10A7	OR10A7_5	1 0 0 0 0 0 0 0 0	2	0.15361	;;2	0.080936
48	OR10A7	OR10A7_6	0 1 0 0 0 0 0 0 0	2	0.15361	;2;	0.080936
49	OR10A7	OR10A7_7	0 0 0 0 0 0 0 1 0	1	0.0768049	;1;	0.080936
50	OR10A7	OR10A7_8	0 0 1 0 0 1 0 0 1	1	0.0768049	;1;	0.080936
51	ORgene	haplotype	12_48596241_Y279H 12_48596484_W198R 12_48596546_S177N 12_48596568_R170C 12_48596579_R166Q 12_48596708_R123H 12_48596765_F104S 12_48597053_V8A	Num. of chromosomes	%freq	chr count in eur;afr;asn	corp _score
52	OR10AD1	OR10AD1_1	0 0 0 0 0 0 0 0	945	72.5806	398;243;304	0.653853
53	OR10AD1	OR10AD1_2	1 0 0 0 0 0 0 1	217	16.6667	117;26;74	0.653853
54	OR10AD1	OR10AD1_3	0 1 1 0 1 0 0 0	44	3.37942	43;;1	0.653853
55	OR10AD1	OR10AD1_4	1 0 0 0 0 0 0 0	33	2.53456	;33;	0.653853
56	OR10AD1	OR10AD1_5	1 0 0 0 0 1 0 0	31	2.38095	;31;	0.971116
57	OR10AD1	OR10AD1_6	0 1 1 0 0 0 0 0	21	1.6129	6;11;4	0.653853
58	OR10AD1	OR10AD1_7	0 0 0 0 0 0 1 0	7	0.537634	2;;5	0.653853
59	OR10AD1	OR10AD1_8	0 0 0 1 0 0 0 0	2	0.15361	;2;	0.653853
60	OR10AD1	OR10AD1_9	1 0 0 1 0 0 0 0	2	0.15361	;2;	0.653853
61	ORgene	haplotype	11_55735224_V239A 11_55735366_V192I 11_55735413_L176P 11_55735518_T141I 11_55735649_M97I 11_55735813_H43D 11_55735848_M31T 11_55735857_M28T	Num. of chromosomes	%freq	chr count in eur;afr;asn	corp _score
62	OR10AG1	OR10AG1_1	0 0 0 0 0 0 0 0	1225	94.086	511;330;384	0.0782173
63	OR10AG1	OR10AG1_2	0 0 0 1 1 1 1 1	51	3.91705	46;3;2	0.0782173
64	OR10AG1	OR10AG1_3	1 0 0 0 0 0 0 0	7	0.537634	;7;	0.134847
65	OR10AG1	OR10AG1_4	0 0 0 1 1 0 0 0	7	0.537634	6;;1	0.0782173
66	OR10AG1	OR10AG1_5	0 1 0 0 0 0 0 0	6	0.460829	;6;	0.0782173
67	OR10AG1	OR10AG1_6	0 0 0 1 1 0 1 1	2	0.15361	2;;	0.0782173
68	OR10AG1	OR10AG1_7	0 0 1 1 1 1 0 1	1	0.0768049	1;;	0.0782173
69	OR10AG1	OR10AG1_8	0 0 0 1 1 1 0 0	1	0.0768049	;;1	0.0782173
70	OR10AG1	OR10AG1_9	0 0 0 0 1 1 1 1	1	0.0768049	;1;	0.0782173
71	OR10AG1	OR10AG1_10	0 0 0 0 0 1 1 1	1	0.0768049	;1;	0.0782173
72	ORgene	haplotype	6_29407893_Y34C 6_29407955_Q55* 6_29407961_P57S 6_29407970_F60L 6_29408057_R89S 6_29408090_M93V 6_29408153_R114C 6_29408204_R131W 6_29408270_P153S 6_29408275_F154L 6_29408313_P167Q 6_29408528_M239V 6_29408592_P260L 6_29408600_D263Y 6_29408717_P309T 6_29408720_M310V 6_29408721_M310R	Num. of chromosomes	%freq	chr count in eur;afr;asn	corp _score
73	OR10C1	OR10C1_1	0 0 0 0 0 0 0 0 0 0 0 0 0 0 0 0 0	492	37.788	258;58;176	1
74	OR10C1	OR10C1_2	0 0 0 0 0 0 0 0 0 0 0 1 0 0 0 0 0	411	31.5668	169;141;101	1
75	OR10C1	OR10C1_3	0 0 0 1 0 0 0 0 0 0 1 1 0 0 0 0 0	183	14.0553	88;10;85	1
76	OR10C1	OR10C1_4	0 0 0 0 0 1 0 0 1 1 0 1 0 0 0 0 0	74	5.68356	10;57;7	1
77	OR10C1	OR10C1_5	0 1 0 0 1 0 1 1 1 0 0 1 0 0 0 0 1	45	3.45622	;45;	1.2
78	OR10C1	OR10C1_6	0 0 0 1 0 0 0 0 0 0 0 1 0 0 0 0 0	30	2.30415	23;7;	1
79	OR10C1	OR10C1_7	0 0 0 0 1 0 0 0 1 0 0 1 0 0 0 0 0	19	1.45929	3;16;	1
80	OR10C1	OR10C1_8	0 0 0 0 0 1 0 0 1 1 0 0 0 0 0 0 0	12	0.921659	;1;11	1
81	OR10C1	OR10C1_9	0 0 1 0 0 0 0 0 0 0 0 1 0 0 0 0 0	8	0.614439	3;2;3	1
82	OR10C1	OR10C1_10	0 0 0 0 0 1 0 0 0 0 0 1 0 0 0 0 0	7	0.537634	;7;	1
83	OR10C1	OR10C1_11	1 0 0 0 0 0 0 0 1 0 0 1 0 0 1 1 0	6	0.460829	6;;	1
84	OR10C1	OR10C1_12	0 0 0 0 0 0 0 0 0 0 1 1 0 0 0 0 0	3	0.230415	;;3	1
85	OR10C1	OR10C1_13	0 1 0 0 1 0 1 1 1 0 0 1 0 0 0 0 0	3	0.230415	;3;	1.2
86	OR10C1	OR10C1_14	0 0 0 1 0 0 0 0 1 0 0 1 0 0 0 0 0	2	0.15361	;;2	1
87	OR10C1	OR10C1_15	0 0 0 1 0 0 0 0 0 0 1 1 0 1 0 0 0	1	0.0768049	1;;	1
88	OR10C1	OR10C1_16	0 0 0 0 0 0 0 1 0 0 0 0 0 0 0 0 0	1	0.0768049	1;;	1
89	OR10C1	OR10C1_17	0 1 0 0 1 0 1 1 0 0 0 1 0 0 0 0 1	1	0.0768049	1;;	1.2
90	OR10C1	OR10C1_18	0 0 0 0 0 0 0 0 0 0 0 0 1 0 0 0 0	1	0.0768049	1;;	1
91	OR10C1	OR10C1_19	1 0 0 0 0 0 0 0 1 0 0 1 0 0 0 0 0	1	0.0768049	1;;	1
92	OR10C1	OR10C1_20	0 1 0 0 1 0 0 0 1 0 0 1 0 0 0 0 0	1	0.0768049	;1;	1.2
93	OR10C1	OR10C1_21	0 0 0 0 0 1 0 0 1 0 0 1 0 0 0 0 0	1	0.0768049	1;;	1
94	ORgene	haplotype	11_124056088_T38A 11_124056257_Y94C 11_124056377_V134A 11_124056450_I158M 11_124056453_L159F 11_124056566_R197K 11_124056581_N202S 11_124056732_Y252* 11_124056787_V271M	Num. of chromosomes	%freq	chr count in eur;afr;asn	corp _score
95	OR10D3	OR10D3_1	0 0 0 0 0 0 0 0 0	605	46.467	272;183;150	0.176779
96	OR10D3	OR10D3_2	0 0 1 0 0 1 0 1 1	458	35.1767	209;87;162	1.2
97	OR10D3	OR10D3_3	0 0 1 0 0 0 1 1 1	168	12.9032	73;30;65	1.2
98	OR10D3	OR10D3_4	0 1 0 1 0 0 0 0 0	20	1.5361	;20;	0.176779
99	OR10D3	OR10D3_5	0 0 1 0 1 1 0 1 1	19	1.45929	1;18;	1.2
100	OR10D3	OR10D3_6	1 0 0 0 0 0 0 0 0	10	0.768049	10;;	0.176779
101	OR10D3	OR10D3_7	0 0 1 0 1 1 0 0 1	5	0.384025	;5;	0.176779
102	OR10D3	OR10D3_8	0 0 1 0 0 0 0 1 1	5	0.384025	;2;3	1.2
103	OR10D3	OR10D3_9	0 0 0 0 0 0 0 0 1	4	0.30722	1;;3	0.176779
104	OR10D3	OR10D3_10	0 0 0 1 0 0 0 0 0	3	0.230415	;;3	0.176779
105	OR10D3	OR10D3_11	0 0 0 0 0 0 1 0 0	1	0.0768049	;;1	0.176779
106	OR10D3	OR10D3_12	0 0 0 0 0 0 1 1 1	1	0.0768049	;;1	1.2
107	OR10D3	OR10D3_13	0 0 1 0 1 0 0 1 1	1	0.0768049	;1;	1.2
108	OR10D3	OR10D3_14	0 0 0 0 0 1 0 0 0	1	0.0768049	;1;	0.176779
109	OR10D3	OR10D3_15	0 0 0 0 0 0 0 1 1	1	0.0768049	;1;	1.2
110	ORgene	haplotype	14_22102293_A236T 14_22102374_R209G 14_22102439_R187P 14_22102592_H136R 14_22102706_P98L 14_22102745_R85L 14_22102800_L67F 14_22102829_P57L 14_22102842_M53V 14_22102871_Q43R 14_22102984_K5N	Num. of chromosomes	%freq	chr count in eur;afr;asn	corp _score
111	OR10G2	OR10G2_1	0 0 0 0 0 0 0 0 0 0 0	703	53.9939	373;149;181	0.139474
112	OR10G2	OR10G2_2	0 1 1 1 0 1 0 0 0 0 0	89	6.83564	28;47;14	0.139474
113	OR10G2	OR10G2_3	0 1 1 0 0 0 0 0 0 0 0	76	5.83717	9;18;49	0.139474
114	OR10G2	OR10G2_4	0 1 1 0 0 1 0 0 0 0 0	69	5.29954	16;11;42	0.139474
115	OR10G2	OR10G2_5	0 1 1 1 0 0 0 0 0 0 0	63	4.83871	6;41;16	0.139474
116	OR10G2	OR10G2_6	0 1 0 1 0 0 1 0 0 0 0	53	4.07066	17;19;17	0.139474
117	OR10G2	OR10G2_7	0 1 0 0 0 0 1 0 0 0 0	39	2.99539	32;4;3	0.139474
118	OR10G2	OR10G2_8	0 0 0 0 0 1 0 0 0 0 0	31	2.38095	12;9;10	0.139474
119	OR10G2	OR10G2_9	1 1 1 1 0 1 0 0 0 0 0	28	2.15054	12;4;12	0.139474
120	OR10G2	OR10G2_10	1 1 1 0 0 1 0 0 0 0 0	26	1.99693	5;2;19	0.139474
121	OR10G2	OR10G2_11	0 1 0 1 0 0 0 0 0 0 0	16	1.22888	9;5;2	0.139474
122	OR10G2	OR10G2_12	0 1 0 0 0 0 0 0 0 0 0	15	1.15207	11;1;3	0.139474
123	OR10G2	OR10G2_13	0 0 1 0 0 1 0 0 0 0 0	13	0.998464	4;1;8	0.139474
124	OR10G2	OR10G2_14	0 0 0 1 0 1 0 0 0 0 0	13	0.998464	11;2;	0.139474
125	OR10G2	OR10G2_15	0 0 0 0 0 0 1 0 0 0 0	11	0.844854	6;3;2	0.139474
126	OR10G2	OR10G2_16	0 0 0 0 0 0 0 0 0 1 0	9	0.691244	;9;	0.139474
127	OR10G2	OR10G2_17	0 1 0 1 0 1 0 0 0 0 0	7	0.537634	4;3;	0.139474
128	OR10G2	OR10G2_18	1 0 0 0 0 1 0 0 0 0 0	6	0.460829	1;1;4	0.139474
129	OR10G2	OR10G2_19	0 1 0 0 0 1 0 0 0 0 0	5	0.384025	1;1;3	0.139474
130	OR10G2	OR10G2_20	0 1 1 1 0 1 0 0 1 0 0	4	0.30722	2;2;	0.139474
131	OR10G2	OR10G2_21	0 0 1 0 0 0 0 0 0 0 0	3	0.230415	2;1;	0.139474
132	OR10G2	OR10G2_22	1 0 1 0 0 1 0 0 0 0 0	3	0.230415	1;;2	0.139474
133	OR10G2	OR10G2_23	0 1 1 1 0 0 0 1 0 0 0	3	0.230415	;3;	0.139474
134	OR10G2	OR10G2_24	1 1 1 1 0 0 0 0 0 0 0	2	0.15361	1;1;	0.139474
135	OR10G2	OR10G2_25	0 1 1 0 0 1 0 0 1 0 0	2	0.15361	;2;	0.139474
136	OR10G2	OR10G2_26	1 0 0 1 0 1 0 0 0 0 0	2	0.15361	1;1;	0.139474
137	OR10G2	OR10G2_27	0 0 0 1 0 0 1 0 0 0 0	2	0.15361	;2;	0.139474
138	OR10G2	OR10G2_28	0 0 0 1 0 0 0 1 0 0 0	1	0.0768049	;1;	0.139474
139	OR10G2	OR10G2_29	0 0 1 1 0 1 0 0 0 0 0	1	0.0768049	1;;	0.139474
140	OR10G2	OR10G2_30	0 0 1 0 0 0 1 0 0 0 0	1	0.0768049	;1;	0.139474
141	OR10G2	OR10G2_31	1 1 0 1 0 1 0 0 0 0 0	1	0.0768049	;1;	0.139474
142	OR10G2	OR10G2_32	0 1 1 1 1 0 0 0 0 0 0	1	0.0768049	;1;	0.139474
143	OR10G2	OR10G2_33	0 0 0 0 0 0 0 0 0 0 1	1	0.0768049	1;;	0.139474
144	OR10G2	OR10G2_34	1 1 0 0 0 1 0 0 0 0 0	1	0.0768049	;;1	0.139474
145	OR10G2	OR10G2_35	0 1 0 1 0 1 0 0 1 0 0	1	0.0768049	;1;	0.139474
146	OR10G2	OR10G2_36	0 0 0 1 0 0 0 0 0 0 0	1	0.0768049	;1;	0.139474
147	ORgene	haplotype	14_22038001_R292Q 14_22038091_R262K 14_22038125_V251M 14_22038172_R235Q 14_22038272_V202I 14_22038562_Y105C 14_22038644_I78V 14_22038659_S73G 14_22038731_V49L 14_22038741_I45M	Num. of chromosomes	%freq	chr count in eur;afr;asn	corp _score
148	OR10G3	OR10G3_1	0 0 0 0 0 0 0 1 0 0	813	62.4424	310;222;281	0.109043
149	OR10G3	OR10G3_2	0 0 0 0 0 0 0 0 0 0	341	26.1905	145;122;74	0.109043
150	OR10G3	OR10G3_3	0 0 1 0 0 0 0 1 0 0	60	4.60829	56;3;1	0.109043
151	OR10G3	OR10G3_4	0 0 0 0 0 1 0 1 0 0	25	1.92012	25;;	0.109043
152	OR10G3	OR10G3_5	1 0 0 0 0 0 0 0 0 0	19	1.45929	;;19	0.109043
153	OR10G3	OR10G3_6	0 0 0 0 0 0 0 0 1 0	16	1.22888	16;;	0.109043
154	OR10G3	OR10G3_7	0 1 0 0 0 0 0 1 0 0	9	0.691244	;;9	0.109043
155	OR10G3	OR10G3_8	0 0 0 1 0 0 0 0 0 0	6	0.460829	6;;	0.109043
156	OR10G3	OR10G3_9	0 0 0 0 1 0 0 1 0 0	5	0.384025	2;;3	0.109043
157	OR10G3	OR10G3_10	0 0 0 0 0 0 1 1 0 0	4	0.30722	4;;	0.109043
158	OR10G3	OR10G3_11	0 0 0 1 0 0 0 1 0 0	1	0.0768049	1;;	0.109043
159	OR10G3	OR10G3_12	0 0 0 0 0 0 0 1 0 1	1	0.0768049	;;1	0.109043
160	OR10G3	OR10G3_13	0 0 1 0 0 0 0 0 0 0	1	0.0768049	1;;	0.109043
161	OR10G3	OR10G3_14	0 0 0 0 0 0 0 1 1 0	1	0.0768049	;1;	0.109043
162	ORgene	haplotype	11_123886307_A9V 11_123886352_L24P 11_123886681_M134V 11_123886717_G146S 11_123886865_V195E 11_123886958_R226Q 11_123886984_R235G 11_123887164_K295Q	Num. of chromosomes	%freq	chr count in eur;afr;asn	corp _score
163	OR10G4	OR10G4_1	0 0 0 0 0 0 0 0	408	31.3364	144;169;95	0.137962
164	OR10G4	OR10G4_2	1 0 1 0 1 0 1 1	377	28.9555	213;69;95	0.137962
165	OR10G4	OR10G4_3	0 1 0 0 1 0 0 0	186	14.2857	102;4;80	0.137962
166	OR10G4	OR10G4_4	0 0 0 0 1 0 0 0	117	8.98618	61;9;47	0.137962
167	OR10G4	OR10G4_5	0 0 1 1 1 0 1 1	83	6.37481	10;27;46	0.137962
168	OR10G4	OR10G4_6	0 0 1 0 1 0 1 1	36	2.76498	12;18;6	0.137962
169	OR10G4	OR10G4_7	1 0 0 0 1 0 1 1	19	1.45929	7;8;4	0.137962
170	OR10G4	OR10G4_8	0 0 0 1 1 0 1 1	14	1.07527	;7;7	0.137962
171	OR10G4	OR10G4_9	1 0 1 0 0 0 1 1	9	0.691244	2;7;	0.137962
172	OR10G4	OR10G4_10	1 0 1 0 1 0 1 0	7	0.537634	7;;	0.137962
173	OR10G4	OR10G4_11	0 0 0 0 1 0 1 1	6	0.460829	;6;	0.137962
174	OR10G4	OR10G4_12	1 0 0 0 1 0 0 0	5	0.384025	;5;	0.137962
175	OR10G4	OR10G4_13	1 0 1 1 1 0 1 1	4	0.30722	3;1;	0.137962
176	OR10G4	OR10G4_14	1 0 1 0 0 0 0 0	4	0.30722	2;;2	0.137962
177	OR10G4	OR10G4_15	0 0 0 1 1 0 0 0	4	0.30722	;4;	0.137962
178	OR10G4	OR10G4_16	0 0 1 1 1 0 1 0	3	0.230415	;;3	0.137962
179	OR10G4	OR10G4_17	0 0 0 0 0 0 1 1	3	0.230415	;3;	0.137962
180	OR10G4	OR10G4_18	0 0 1 1 1 0 0 1	2	0.15361	;;2	0.137962
181	OR10G4	OR10G4_19	0 0 1 1 1 1 1 1	2	0.15361	;2;	0.137962
182	OR10G4	OR10G4_20	0 0 1 0 0 0 1 1	2	0.15361	;2;	0.137962
183	OR10G4	OR10G4_21	1 0 1 0 1 0 0 1	2	0.15361	2;;	0.137962
184	OR10G4	OR10G4_22	0 0 0 1 1 0 1 0	1	0.0768049	;;1	0.137962
185	OR10G4	OR10G4_23	1 0 1 1 1 0 0 0	1	0.0768049	;1;	0.137962
186	OR10G4	OR10G4_24	0 1 0 0 0 0 0 0	1	0.0768049	;1;	0.137962
187	OR10G4	OR10G4_25	1 0 0 0 0 0 0 0	1	0.0768049	1;;	0.137962
188	OR10G4	OR10G4_26	1 0 1 1 0 0 1 1	1	0.0768049	;1;	0.137962
189	OR10G4	OR10G4_27	0 0 1 0 0 0 0 0	1	0.0768049	;1;	0.137962
190	OR10G4	OR10G4_28	0 0 0 1 1 1 1 1	1	0.0768049	;1;	0.137962
191	OR10G4	OR10G4_29	1 0 0 1 1 0 1 1	1	0.0768049	;1;	0.137962
192	OR10G4	OR10G4_30	1 0 0 0 0 0 1 1	1	0.0768049	;1;	0.137962
193	ORgene	haplotype	11_123864924_E315D 11_123865037_F278L 11_123865235_D212N 11_123865300_C190S 11_123865312_R186Q 11_123865313_R186W 11_123865471_C133F 11_123865504_L122Q 11_123865636_R78H 11_123865867_M1T	Num. of chromosomes	%freq	chr count in eur;afr;asn	corp _score
194	OR10G6	OR10G6_1	0 0 0 0 0 0 0 0 0 0	1256	96.467	560;311;385	0.98599
195	OR10G6	OR10G6_2	0 0 0 0 0 0 0 1 0 0	15	1.15207	;15;	0.98599
196	OR10G6	OR10G6_3	0 0 0 0 0 1 0 0 0 0	8	0.614439	1;6;1	0.98599
197	OR10G6	OR10G6_4	0 1 0 0 0 0 0 0 1 1	7	0.537634	;7;	1.2
198	OR10G6	OR10G6_5	0 0 0 0 1 0 0 0 0 0	6	0.460829	;6;	0.98599
199	OR10G6	OR10G6_6	0 0 1 0 0 0 0 0 0 0	4	0.30722	4;;	0.98599
200	OR10G6	OR10G6_7	0 0 0 1 0 0 0 0 0 0	2	0.15361	;2;	0.98599
201	OR10G6	OR10G6_8	0 0 0 0 0 0 1 0 0 0	2	0.15361	;;2	0.98599
202	OR10G6	OR10G6_9	1 0 0 0 0 0 0 0 0 0	1	0.0768049	1;;	0.98599
203	OR10G6	OR10G6_10	0 0 1 0 0 0 0 1 0 0	1	0.0768049	;1;	0.98599
204	ORgene	haplotype	11_123908879_T277M 11_123909099_L204I 11_123909134_S192* 11_123909296_R138H 11_123909302_T136S 11_123909311_N133S 11_123909650_G20A 11_123909653_P19Q 11_123909656_A18V 11_123909671_T13M 11_123909695_T5S	Num. of chromosomes	%freq	chr count in eur;afr;asn	corp _score
205	OR10G7	OR10G7_1	0 0 0 0 0 0 0 0 0 0 1	489	37.5576	302;60;127	0.137962
206	OR10G7	OR10G7_2	0 0 0 0 0 0 0 0 0 0 0	300	23.0415	135;98;67	0.137962
207	OR10G7	OR10G7_3	0 0 0 0 0 0 1 1 1 0 1	201	15.4378	96;29;76	0.137962
208	OR10G7	OR10G7_4	0 0 0 0 0 0 0 0 0 1 0	92	7.06605	10;49;33	0.137962
209	OR10G7	OR10G7_5	0 1 0 0 0 0 0 0 0 0 1	86	6.60522	9;17;60	0.137962
210	OR10G7	OR10G7_6	0 0 0 0 1 1 1 1 1 0 1	50	3.84025	2;25;23	0.137962
211	OR10G7	OR10G7_7	1 0 0 0 0 0 0 0 0 0 0	33	2.53456	2;31;	0.137962
212	OR10G7	OR10G7_8	0 0 1 0 0 0 0 0 0 0 0	16	1.22888	;16;	1.2
213	OR10G7	OR10G7_9	0 0 0 0 1 1 0 0 0 0 1	15	1.15207	6;9;	0.137962
214	OR10G7	OR10G7_10	1 0 0 0 0 0 1 1 1 0 1	3	0.230415	2;;1	0.137962
215	OR10G7	OR10G7_11	1 0 0 0 0 0 0 0 0 0 1	3	0.230415	;3;	0.137962
216	OR10G7	OR10G7_12	0 0 0 1 0 0 0 0 0 0 0	3	0.230415	;3;	0.137962
217	OR10G7	OR10G7_13	0 0 1 1 0 0 1 1 1 0 1	2	0.15361	;2;	1.2
218	OR10G7	OR10G7_14	0 1 1 0 0 0 0 0 0 0 0	2	0.15361	;2;	1.2
219	OR10G7	OR10G7_15	0 1 0 0 1 1 0 0 0 0 1	1	0.0768049	;1;	0.137962
220	OR10G7	OR10G7_16	1 0 1 0 0 0 0 0 0 0 0	1	0.0768049	;1;	1.2
221	OR10G7	OR10G7_17	0 0 0 0 0 0 0 0 0 1 1	1	0.0768049	1;;	0.137962
222	OR10G7	OR10G7_18	0 1 0 0 0 0 0 0 0 0 0	1	0.0768049	;1;	0.137962
223	OR10G7	OR10G7_19	0 0 0 0 0 1 0 0 0 0 0	1	0.0768049	;;1	0.137962
224	OR10G7	OR10G7_20	0 0 1 1 0 0 0 0 0 0 0	1	0.0768049	;1;	1.2
225	OR10G7	OR10G7_21	0 0 0 0 1 1 0 1 1 0 1	1	0.0768049	1;;	0.137962
226	ORgene	haplotype	11_123900385_P19Q 11_123900691_R121H 11_123900694_Y122C 11_123900748_C140Y 11_123900841_N171S 11_123900916_T196I 11_123900966_I213V	Num. of chromosomes	%freq	chr count in eur;afr;asn	corp _score
227	OR10G8	OR10G8_1	0 0 0 0 0 0 0	1112	85.4071	533;277;302	0.254582
228	OR10G8	OR10G8_2	0 0 1 0 0 1 0	87	6.68203	8;19;60	0.18235
229	OR10G8	OR10G8_3	1 0 0 0 0 0 0	55	4.22427	23;8;24	0.254582
230	OR10G8	OR10G8_4	0 0 0 1 0 0 0	29	2.22734	;29;	0.254582
231	OR10G8	OR10G8_5	0 0 0 0 0 0 1	8	0.614439	1;6;1	0.254582
232	OR10G8	OR10G8_6	0 0 0 0 1 0 0	5	0.384025	;5;	0.254582
233	OR10G8	OR10G8_7	0 1 0 0 0 0 0	3	0.230415	;3;	0.858736
234	OR10G8	OR10G8_8	0 0 1 0 0 0 0	2	0.15361	1;1;	0.18235
235	OR10G8	OR10G8_9	1 0 0 0 1 0 0	1	0.0768049	;;1	0.254582
236	ORgene	haplotype	11_123893745_A9V 11_123894119_M134V 11_123894234_Q172R 11_123894246_Y176C 11_123894317_V200L 11_123894323_I202F 11_123894339_S207L 11_123894402_H228R 11_123894518_V267M 11_123894522_D268G	Num. of chromosomes	%freq	chr count in eur;afr;asn	corp _score
237	OR10G9	OR10G9_1	0 0 0 0 0 0 0 0 0 0	482	37.02	179;179;124	0.137962
238	OR10G9	OR10G9_2	0 1 0 0 0 0 0 0 0 0	315	24.1935	215;20;80	0.137962
239	OR10G9	OR10G9_3	0 0 1 0 0 0 0 1 0 0	265	20.3533	140;3;122	0.137962
240	OR10G9	OR10G9_4	1 0 1 1 1 0 0 1 0 0	91	6.98925	8;30;53	0.117542
241	OR10G9	OR10G9_5	1 0 0 0 0 0 0 0 0 0	41	3.149	;41;	0.137962
242	OR10G9	OR10G9_6	0 0 0 0 0 1 0 0 0 0	26	1.99693	;26;	0.137962
243	OR10G9	OR10G9_7	0 0 1 0 0 0 0 0 0 0	16	1.22888	10;6;	0.137962
244	OR10G9	OR10G9_8	0 0 0 0 0 0 0 0 1 0	12	0.921659	;12;	0.137962
245	OR10G9	OR10G9_9	0 0 0 0 0 0 0 0 0 1	10	0.768049	1;9;	0.137962
246	OR10G9	OR10G9_10	1 0 1 1 1 0 0 0 0 0	9	0.691244	;7;2	0.117542
247	OR10G9	OR10G9_11	0 1 0 0 0 0 1 0 0 0	8	0.614439	8;;	0.137962
248	OR10G9	OR10G9_12	0 0 0 0 0 0 0 1 0 0	5	0.384025	3;2;	0.137962
249	OR10G9	OR10G9_13	0 0 1 1 1 0 0 1 0 0	4	0.30722	2;;2	0.117542
250	OR10G9	OR10G9_14	0 1 0 0 0 0 0 0 0 1	3	0.230415	;3;	0.137962
251	OR10G9	OR10G9_15	0 1 0 0 0 0 0 1 0 0	2	0.15361	;2;	0.137962
252	OR10G9	OR10G9_16	1 0 1 0 0 0 0 1 0 0	2	0.15361	;;2	0.137962
253	OR10G9	OR10G9_17	1 0 0 0 0 0 1 0 0 0	1	0.0768049	;1;	0.137962
254	OR10G9	OR10G9_18	0 0 0 0 1 0 0 1 0 0	1	0.0768049	;1;	0.137962
255	OR10G9	OR10G9_19	0 0 0 0 0 1 0 1 0 0	1	0.0768049	;1;	0.137962
256	OR10G9	OR10G9_20	1 0 1 1 0 0 0 0 0 0	1	0.0768049	;1;	0.117542
257	OR10G9	OR10G9_21	1 0 0 0 0 0 0 1 0 0	1	0.0768049	;1;	0.137962
258	OR10G9	OR10G9_22	0 0 1 1 1 0 0 0 0 0	1	0.0768049	;;1	0.117542
259	OR10G9	OR10G9_23	0 0 1 0 0 0 0 1 0 1	1	0.0768049	;;1	0.137962
260	OR10G9	OR10G9_24	0 0 0 0 0 0 1 0 0 0	1	0.0768049	;1;	0.137962
261	OR10G9	OR10G9_25	1 0 1 1 0 0 0 1 0 0	1	0.0768049	;1;	0.117542
262	OR10G9	OR10G9_26	0 1 0 0 0 1 0 0 0 0	1	0.0768049	;1;	0.137962
263	OR10G9	OR10G9_27	1 0 1 0 0 0 0 0 0 0	1	0.0768049	;;1	0.137962
264	ORgene	haplotype	19_15918349_A167T 19_15918424_A142T 19_15918654_A65V 19_15918802_G16R	Num. of chromosomes	%freq	chr count in eur;afr;asn	corp _score
265	OR10H1	OR10H1_1	0 0 0 0	1081	83.0261	472;275;334	0.14804
266	OR10H1	OR10H1_2	0 0 0 1	173	13.2873	83;40;50	0.14804
267	OR10H1	OR10H1_3	1 0 0 0	22	1.68971	;21;1	0.14804
268	OR10H1	OR10H1_4	0 0 1 1	20	1.5361	11;6;3	0.14804
269	OR10H1	OR10H1_5	0 1 0 0	6	0.460829	;6;	0.14804
270	ORgene	haplotype	19_15839365_S171F 19_15839496_I215V	Num. of chromosomes	%freq	chr count in eur;afr;asn	corp _score
271	OR10H2	OR10H2_1	0 0	998	76.6513	527;299;172	0.14804
272	OR10H2	OR10H2_2	1 0	261	20.0461	39;6;216	0.14804
273	OR10H2	OR10H2_3	0 1	43	3.30261	;43;	0.14804
274	ORgene	haplotype	19_15852223_R7S 19_15852242_L14I 19_15852309_F36S 19_15852363_R54H 19_15852564_Y121C 19_15852872_V224M 19_15853080_S293N	Num. of chromosomes	%freq	chr count in eur;afr;asn	corp _score
275	OR10H3	OR10H3_1	1 0 0 1 0 0 0	336	25.8065	179;139;18	1
276	OR10H3	OR10H3_2	1 0 0 0 0 1 0	272	20.8909	151;43;78	1
277	OR10H3	OR10H3_3	0 1 0 0 0 0 0	253	19.4316	37;;216	1
278	OR10H3	OR10H3_4	1 0 0 0 0 0 1	196	15.0538	91;53;52	1
279	OR10H3	OR10H3_5	0 0 0 0 0 0 0	187	14.3625	103;64;20	1
280	OR10H3	OR10H3_6	1 0 0 0 0 0 0	50	3.84025	1;49;	1
281	OR10H3	OR10H3_7	0 0 0 0 0 1 0	2	0.15361	;;2	1
282	OR10H3	OR10H3_8	0 1 0 0 0 0 1	2	0.15361	2;;	1
283	OR10H3	OR10H3_9	1 0 0 1 0 1 0	1	0.0768049	;;1	1
284	OR10H3	OR10H3_10	0 0 0 0 1 0 0	1	0.0768049	1;;	1
285	OR10H3	OR10H3_11	0 0 0 0 0 0 1	1	0.0768049	1;;	1
286	OR10H3	OR10H3_12	1 0 1 0 0 0 1	1	0.0768049	;;1	1
287	ORgene	haplotype	19_16059846_S10C 19_16060059_R81L 19_16060185_R123H 19_16060236_R140H 19_16060248_H144R 19_16060352_F179L 19_16060491_A225D 19_16060523_R236W 19_16060572_T252M 19_16060577_Y254H 19_16060658_T281A	Num. of chromosomes	%freq	chr count in eur;afr;asn	corp _score
288	OR10H4	OR10H4_1	0 0 0 0 0 0 0 0 0 0 0	926	71.1214	411;166;349	0.36249
289	OR10H4	OR10H4_2	0 0 0 0 1 0 0 0 0 0 1	331	25.4224	140;158;33	0.36249
290	OR10H4	OR10H4_3	0 0 0 0 1 0 0 1 0 0 1	17	1.30568	;17;	0.319187
291	OR10H4	OR10H4_4	1 0 0 0 0 0 0 0 0 0 0	6	0.460829	6;;	0.36249
292	OR10H4	OR10H4_5	0 0 0 0 0 0 1 0 0 0 0	4	0.30722	;4;	0.36249
293	OR10H4	OR10H4_6	0 0 1 0 0 0 0 0 0 0 0	3	0.230415	;;3	0.910077
294	OR10H4	OR10H4_7	0 0 0 0 1 0 0 0 0 1 1	3	0.230415	3;;	0.131662
295	OR10H4	OR10H4_8	0 0 0 0 0 0 0 0 1 0 0	3	0.230415	3;;	0.36249
296	OR10H4	OR10H4_9	0 0 0 0 0 0 0 1 0 0 0	2	0.15361	1;;1	0.319187
297	OR10H4	OR10H4_10	0 0 0 0 1 0 0 0 0 0 0	2	0.15361	2;;	0.36249
298	OR10H4	OR10H4_11	0 0 0 0 0 1 0 0 0 0 0	1	0.0768049	;;1	0.36249
299	OR10H4	OR10H4_12	0 0 0 0 0 0 0 0 0 0 1	1	0.0768049	;1;	0.36249
300	OR10H4	OR10H4_13	0 0 0 0 1 0 0 0 1 0 1	1	0.0768049	;1;	0.36249
301	OR10H4	OR10H4_14	0 1 0 0 1 0 0 0 0 0 1	1	0.0768049	;1;	0.36249
302	OR10H4	OR10H4_15	0 0 0 1 0 0 0 0 0 0 0	1	0.0768049	;;1	0.36249
303	ORgene	haplotype	19_15904891_E11D 19_15904914_A19V 19_15905276_G140S 19_15905289_R144L 19_15905414_K186Q 19_15905661_S268Y	Num. of chromosomes	%freq	chr count in eur;afr;asn	corp _score
304	OR10H5	OR10H5_1	0 0 0 0 0 0	869	66.7435	330;192;347	0.14804
305	OR10H5	OR10H5_2	0 0 0 0 0 1	291	22.3502	169;104;18	0.14804
306	OR10H5	OR10H5_3	0 0 0 1 0 0	115	8.83257	61;31;23	0.14804
307	OR10H5	OR10H5_4	0 0 1 0 0 1	15	1.15207	;15;	0.14804
308	OR10H5	OR10H5_5	0 0 0 1 0 1	4	0.30722	4;;	0.14804
309	OR10H5	OR10H5_6	0 1 0 0 0 1	4	0.30722	;4;	0.14804
310	OR10H5	OR10H5_7	1 0 0 0 0 0	2	0.15361	;2;	0.14804
311	OR10H5	OR10H5_8	0 0 0 0 1 0	2	0.15361	2;;	0.14804
312	ORgene	haplotype	1_159409734_M218I 1_159409757_M226T 1_159409857_I259M 1_159409884_M268I 1_159409910_T277I 1_159409979_M300R 1_159410340_C264* 1_159410354_Y269F	Num. of chromosomes	%freq	chr count in eur;afr;asn	corp _score
313	OR10J1	OR10J1_1	1 0 1 0 0 0 0 0	595	45.6989	364;124;107	0.34673
314	OR10J1	OR10J1_2	1 0 0 0 0 0 0 0	356	27.3425	43;181;132	0.34673
315	OR10J1	OR10J1_3	1 0 0 1 0 0 0 0	176	13.5177	65;4;107	0.34673
316	OR10J1	OR10J1_4	1 0 0 0 0 0 1 0	93	7.14286	76;9;8	1.2
317	OR10J1	OR10J1_5	1 1 0 0 0 0 0 0	47	3.60983	14;;33	0.34673
318	OR10J1	OR10J1_6	0 0 0 0 0 0 0 0	11	0.844854	;11;	0.34673
319	OR10J1	OR10J1_7	1 0 0 0 1 0 0 0	10	0.768049	;10;	0.34673
320	OR10J1	OR10J1_8	1 0 1 0 0 1 0 0	9	0.691244	;9;	0.34673
321	OR10J1	OR10J1_9	1 0 1 0 0 0 0 1	3	0.230415	3;;	0.34673
322	OR10J1	OR10J1_10	1 0 1 0 0 0 1 0	1	0.0768049	1;;	1.2
323	OR10J1	OR10J1_11	1 0 0 1 0 0 1 0	1	0.0768049	;;1	1.2
324	ORgene	haplotype	1_159283494_E319G 1_159283642_G270R 1_159283746_Q235R 1_159283784_I222M 1_159283902_R183T 1_159283925_I175M 1_159284245_I69V 1_159284295_L52P	Num. of chromosomes	%freq	chr count in eur;afr;asn	corp _score
325	OR10J3	OR10J3_1	0 0 0 0 0 0 0 0	1005	77.1889	521;255;229	0.214307
326	OR10J3	OR10J3_2	1 0 1 0 0 0 0 0	149	11.4439	27;2;120	0.214307
327	OR10J3	OR10J3_3	0 0 1 0 0 0 0 0	128	9.83103	17;77;34	0.214307
328	OR10J3	OR10J3_4	0 1 0 0 0 0 0 0	5	0.384025	;5;	0.214307
329	OR10J3	OR10J3_5	0 0 0 0 0 0 1 0	4	0.30722	;4;	0.214307
330	OR10J3	OR10J3_6	1 0 0 0 0 0 0 0	3	0.230415	1;;2	0.214307
331	OR10J3	OR10J3_7	0 0 1 0 0 0 0 1	2	0.15361	;2;	0.214307
332	OR10J3	OR10J3_8	1 0 1 1 0 0 0 0	2	0.15361	;;2	0.214307
333	OR10J3	OR10J3_9	0 0 0 0 0 1 0 0	2	0.15361	;2;	0.214307
334	OR10J3	OR10J3_10	0 0 0 0 1 0 0 0	1	0.0768049	;;1	0.214307
335	OR10J3	OR10J3_11	0 0 0 0 0 0 0 1	1	0.0768049	;1;	0.214307
336	ORgene	haplotype	1_159505101_R233W 1_159505202_Y199F 1_159505235_C188Y 1_159505524_I92V 1_159505762_F12L	Num. of chromosomes	%freq	chr count in eur;afr;asn	corp _score
337	OR10J5	OR10J5_1	0 0 0 0 0	1148	88.172	458;313;377	0.288304
338	OR10J5	OR10J5_2	1 0 0 0 0	118	9.06298	104;8;6	0.250383
339	OR10J5	OR10J5_3	0 1 0 0 0	26	1.99693	;26;	0.288304
340	OR10J5	OR10J5_4	0 0 0 0 1	6	0.460829	;1;5	0.288304
341	OR10J5	OR10J5_5	1 0 0 1 0	2	0.15361	2;;	0.357438
342	OR10J5	OR10J5_6	1 0 1 0 0	2	0.15361	2;;	0.257414
343	ORgene	haplotype	1_158435572_T74I 1_158435658_S103P 1_158435866_N172S 1_158435928_G193S 1_158436014_I221M 1_158436280_Y310C	Num. of chromosomes	%freq	chr count in eur;afr;asn	corp _score
344	OR10K1	OR10K1_1	0 0 0 0 0 0	1189	91.321	509;293;387	0.501089
345	OR10K1	OR10K1_2	0 0 0 1 0 0	62	4.7619	57;5;	0.501089
346	OR10K1	OR10K1_3	1 0 0 0 0 0	41	3.149	;41;	0.501089
347	OR10K1	OR10K1_4	0 1 0 0 0 0	4	0.30722	;4;	0.501089
348	OR10K1	OR10K1_5	0 0 1 0 0 0	3	0.230415	;3;	0.501089
349	OR10K1	OR10K1_6	1 0 0 0 0 1	1	0.0768049	;1;	0.501089
350	OR10K1	OR10K1_7	0 0 0 0 1 0	1	0.0768049	;;1	0.501089
351	OR10K1	OR10K1_8	1 1 0 0 0 0	1	0.0768049	;1;	0.501089
352	ORgene	haplotype	1_158389900_G253S 1_158389993_L222F 1_158390028_P210R 1_158390035_A208T 1_158390119_D180N 1_158390229_G143V	Num. of chromosomes	%freq	chr count in eur;afr;asn	corp _score
353	OR10K2	OR10K2_1	0 0 0 0 0 0	1268	97.3886	566;314;388	0.309289
354	OR10K2	OR10K2_2	0 0 1 1 1 1	13	0.998464	;13;	0.165182
355	OR10K2	OR10K2_3	1 0 0 0 0 0	11	0.844854	;11;	0.309289
356	OR10K2	OR10K2_4	0 1 0 0 0 0	8	0.614439	;8;	0.309289
357	OR10K2	OR10K2_5	0 0 1 1 1 0	2	0.15361	;2;	0.165182
358	ORgene	haplotype	12_56030938_P88L 12_56031093_R140W 12_56031273_V200M 12_56031318_I215F 12_56031460_R262Q	Num. of chromosomes	%freq	chr count in eur;afr;asn	corp _score
359	OR10P1	OR10P1_1	0 0 0 0 0	883	67.8187	294;292;297	0.247799
360	OR10P1	OR10P1_2	1 0 1 0 0	393	30.1843	270;32;91	0.247799
361	OR10P1	OR10P1_3	0 0 0 1 0	15	1.15207	;15;	0.247799
362	OR10P1	OR10P1_4	0 0 0 0 1	5	0.384025	;5;	0.247799
363	OR10P1	OR10P1_5	0 0 1 0 0	4	0.30722	1;3;	0.247799
364	OR10P1	OR10P1_6	1 0 0 0 0	1	0.0768049	1;;	0.247799
365	OR10P1	OR10P1_7	0 1 1 0 0	1	0.0768049	;1;	0.247799
366	ORgene	haplotype	11_57995396_A318T 11_57995777_R191C 11_57996149_L67M	Num. of chromosomes	%freq	chr count in eur;afr;asn	corp _score
367	OR10Q1	OR10Q1_1	0 0 0	1090	83.7174	479;272;339	0.0290373
368	OR10Q1	OR10Q1_2	0 1 0	173	13.2873	87;37;49	0.0290373
369	OR10Q1	OR10Q1_3	1 0 0	35	2.68817	;35;	0.0290373
370	OR10Q1	OR10Q1_4	0 0 1	4	0.30722	;4;	0.0144412
371	ORgene	haplotype	1_158449749_M17V 1_158449758_E20K 1_158449854_V52I 1_158450142_Q148* 1_158450238_A180T 1_158450248_V183D 1_158450314_E205G 1_158450382_L228F 1_158450412_P238S 1_158450451_A251T 1_158450529_S277T 1_158450563_T288M	Num. of chromosomes	%freq	chr count in eur;afr;asn	corp _score
372	OR10R2	OR10R2_1	0 0 0 0 0 0 0 0 0 0 0 0	552	42.3963	246;141;165	0.288898
373	OR10R2	OR10R2_2	0 0 0 0 0 0 1 1 0 0 0 0	297	22.8111	123;49;125	0.288898
374	OR10R2	OR10R2_3	0 0 0 0 1 0 1 1 0 0 0 0	257	19.7389	119;49;89	0.288898
375	OR10R2	OR10R2_4	0 0 0 0 0 0 1 0 0 0 0 0	63	4.83871	56;7;	0.288898
376	OR10R2	OR10R2_5	0 0 0 0 0 0 1 1 0 1 0 0	38	2.91859	6;32;	0.288898
377	OR10R2	OR10R2_6	1 0 0 0 0 0 0 0 0 0 0 0	34	2.61137	11;21;2	0.288898
378	OR10R2	OR10R2_7	0 0 0 0 0 0 1 0 0 0 0 1	15	1.15207	;15;	0.288898
379	OR10R2	OR10R2_8	0 0 0 0 0 0 1 0 1 0 0 0	14	1.07527	;14;	0.288898
380	OR10R2	OR10R2_9	0 0 1 0 0 0 0 0 0 0 0 0	9	0.691244	;9;	0.288898
381	OR10R2	OR10R2_10	0 0 0 1 0 0 0 0 0 0 0 0	8	0.614439	2;;6	1.2
382	OR10R2	OR10R2_11	0 1 0 0 0 0 0 0 0 0 1 0	6	0.460829	;6;	0.288898
383	OR10R2	OR10R2_12	0 1 0 0 0 0 0 0 0 0 0 0	4	0.30722	;4;	0.288898
384	OR10R2	OR10R2_13	0 0 0 0 1 0 1 0 0 0 0 0	4	0.30722	3;;1	0.288898
385	OR10R2	OR10R2_14	0 0 0 0 1 1 1 1 0 0 0 0	1	0.0768049	;1;	0.288898
386	ORgene	haplotype	11_123847473_V309A 11_123847558_A281T 11_123847710_I230T 11_123848064_A112V 11_123848121_K93R 11_123848212_G63S	Num. of chromosomes	%freq	chr count in eur;afr;asn	corp _score
387	OR10S1	OR10S1_1	0 0 0 0 0 0	990	76.0369	402;249;339	0.866044
388	OR10S1	OR10S1_2	1 0 0 0 1 1	162	12.4424	100;19;43	0.866044
389	OR10S1	OR10S1_3	0 0 0 0 1 1	104	7.98771	59;39;6	0.866044
390	OR10S1	OR10S1_4	0 1 0 0 0 0	24	1.84332	;24;	0.866044
391	OR10S1	OR10S1_5	0 0 0 0 1 0	13	0.998464	;13;	0.866044
392	OR10S1	OR10S1_6	0 0 1 0 0 0	4	0.30722	;4;	0.866044
393	OR10S1	OR10S1_7	0 0 0 1 0 0	3	0.230415	3;;	0.866044
394	OR10S1	OR10S1_8	1 0 0 0 0 0	2	0.15361	2;;	0.866044
395	ORgene	haplotype	1_158368321_K312N 1_158368392_V289I 1_158368541_V239A 1_158368716_D181H 1_158368754_R168H 1_158368794_F155L 1_158368846_I137M 1_158368964_C98Y 1_158368974_F95L 1_158369025_I78V 1_158369064_F65L 1_158369129_N43S 1_158369210_V16A	Num. of chromosomes	%freq	chr count in eur;afr;asn	corp _score
396	OR10T2	OR10T2_1	0 0 0 0 0 0 0 0 0 0 0 0 0	811	62.2888	351;185;275	0.473726
397	OR10T2	OR10T2_2	0 0 1 0 0 0 1 0 0 0 0 0 0	260	19.9693	126;91;43	0.389397
398	OR10T2	OR10T2_3	0 0 1 0 0 0 1 1 1 0 1 0 0	123	9.447	61;2;60	0.981174
399	OR10T2	OR10T2_4	0 1 0 0 0 0 0 0 0 0 0 0 0	28	2.15054	27;;1	0.473726
400	OR10T2	OR10T2_5	0 0 0 0 0 1 0 0 0 0 0 0 0	24	1.84332	;24;	0.473726
401	OR10T2	OR10T2_6	0 0 1 0 0 0 1 0 0 1 0 0 1	9	0.691244	;9;	0.389397
402	OR10T2	OR10T2_7	0 0 1 0 0 0 1 0 0 0 0 0 1	9	0.691244	;9;	0.389397
403	OR10T2	OR10T2_8	0 0 1 0 0 0 1 0 1 0 1 0 0	7	0.537634	;7;	0.389397
404	OR10T2	OR10T2_9	1 0 1 0 0 0 1 0 0 0 0 0 0	7	0.537634	;7;	0.389397
405	OR10T2	OR10T2_10	0 0 1 0 0 0 1 0 0 0 0 1 0	6	0.460829	;6;	0.999987
406	OR10T2	OR10T2_11	0 0 1 0 0 0 1 0 0 0 1 0 0	5	0.384025	;;5	0.389397
407	OR10T2	OR10T2_12	0 0 1 1 0 0 1 0 0 0 0 0 0	4	0.30722	;4;	0.389397
408	OR10T2	OR10T2_13	0 0 0 0 0 0 1 0 0 0 0 0 0	3	0.230415	;3;	0.389397
409	OR10T2	OR10T2_14	0 0 1 0 0 0 1 1 1 0 0 0 0	3	0.230415	;;3	0.981174
410	OR10T2	OR10T2_15	0 0 0 0 1 0 0 0 0 0 0 0 0	1	0.0768049	;;1	0.473726
411	OR10T2	OR10T2_16	0 1 0 0 0 1 0 0 0 0 0 0 0	1	0.0768049	;1;	0.473726
412	OR10T2	OR10T2_17	0 0 0 0 0 0 0 0 0 0 1 0 0	1	0.0768049	1;;	0.473726
413	ORgene	haplotype	11_59480732_H196R 11_59480760_R187C 11_59480952_Q123* 11_59480969_V117A 11_59481119_A67E	Num. of chromosomes	%freq	chr count in eur;afr;asn	corp _score
414	OR10V1	OR10V1_1	0 0 0 0 0	1080	82.9493	537;193;350	0.907524
415	OR10V1	OR10V1_2	0 0 0 1 0	98	7.52688	7;88;3	0.907524
416	OR10V1	OR10V1_3	0 0 1 1 0	72	5.52995	3;48;21	1.2
417	OR10V1	OR10V1_4	0 0 0 1 1	27	2.07373	16;11;	0.427568
418	OR10V1	OR10V1_5	0 1 0 0 0	10	0.768049	;;10	0.907524
419	OR10V1	OR10V1_6	1 0 0 1 0	7	0.537634	;7;	0.907524
420	OR10V1	OR10V1_7	0 0 0 0 1	6	0.460829	2;;4	0.427568
421	OR10V1	OR10V1_8	0 0 1 0 0	2	0.15361	1;1;	1.2
422	ORgene	haplotype	11_58034543_R263Q 11_58034547_D262Y	Num. of chromosomes	%freq	chr count in eur;afr;asn	corp _score
423	OR10W1	OR10W1_1	0 0	651	50	338;176;137	0.312725
424	OR10W1	OR10W1_2	1 0	650	49.9232	228;171;251	0.312725
425	OR10W1	OR10W1_3	1 1	1	0.0768049	;1;	0.312725
426	ORgene	haplotype	1_158548903_V246M 1_158549029_S204A 1_158549082_L186Q 1_158549176_S155P 1_158549421_T73M 1_158549449_A64S 1_158549492_W49* 1_158549511_I43T 1_158549620_I7V	Num. of chromosomes	%freq	chr count in eur;afr;asn	corp _score
427	OR10X1	OR10X1_1	0 0 0 0 0 0 1 1 0	664	50.9985	265;176;223	1.2
428	OR10X1	OR10X1_2	0 0 0 0 0 0 0 0 0	533	40.937	242;127;164	0.999998
429	OR10X1	OR10X1_3	0 0 0 0 1 0 0 0 0	57	4.37788	55;2;	0.999998
430	OR10X1	OR10X1_4	1 0 0 0 0 0 1 1 0	23	1.76651	;23;	1.2
431	OR10X1	OR10X1_5	0 0 1 0 0 0 0 1 0	13	0.998464	;13;	0.999998
432	OR10X1	OR10X1_6	0 0 0 1 0 0 1 1 0	6	0.460829	;6;	1.2
433	OR10X1	OR10X1_7	0 0 0 0 0 1 0 0 0	4	0.30722	4;;	0.999998
434	OR10X1	OR10X1_8	0 0 0 0 0 0 0 0 1	1	0.0768049	;;1	0.999998
435	OR10X1	OR10X1_9	1 1 0 0 0 0 1 1 0	1	0.0768049	;1;	1.2
436	ORgene	haplotype	1_158576394_H56N 1_158576472_L82F 1_158576488_G87V 1_158576687_Y153* 1_158576712_V162F 1_158576973_I249V 1_158577109_N294T	Num. of chromosomes	%freq	chr count in eur;afr;asn	corp _score
437	OR10Z1	OR10Z1_1	0 0 0 0 0 0 0	912	70.0461	415;255;242	0.252685
438	OR10Z1	OR10Z1_2	0 0 0 0 0 0 1	310	23.8095	140;25;145	0.252685
439	OR10Z1	OR10Z1_3	0 1 0 0 0 0 0	37	2.84178	;37;	0.203391
440	OR10Z1	OR10Z1_4	0 0 0 1 0 0 0	20	1.5361	;20;	1.2
441	OR10Z1	OR10Z1_5	0 0 0 0 0 1 0	10	0.768049	10;;	0.252685
442	OR10Z1	OR10Z1_6	0 0 0 0 1 0 0	6	0.460829	;6;	0.252685
443	OR10Z1	OR10Z1_7	1 0 0 0 0 0 0	5	0.384025	;5;	0.252685
444	OR10Z1	OR10Z1_8	0 0 0 0 0 1 1	1	0.0768049	;;1	0.252685
445	OR10Z1	OR10Z1_9	0 0 1 0 0 0 0	1	0.0768049	1;;	0.252685
446	ORgene	haplotype	6_29394926_A165T 6_29394949_D157A 6_29395057_Y121C 6_29395180_M80T	Num. of chromosomes	%freq	chr count in eur;afr;asn	corp _score
447	OR11A1	OR11A1_1	0 0 0 0	1063	81.6436	458;268;337	0.0963457
448	OR11A1	OR11A1_2	1 0 0 0	131	10.0614	90;13;28	0.0963457
449	OR11A1	OR11A1_3	0 0 0 1	62	4.7619	9;47;6	0.0963457
450	OR11A1	OR11A1_4	0 0 1 0	45	3.45622	8;20;17	0.0963457
451	OR11A1	OR11A1_5	0 1 0 0	1	0.0768049	1;;	0.0963457
452	ORgene	haplotype	14_20665627_S45G 14_20665640_G49D 14_20665745_I84N 14_20665790_I99N 14_20665840_V116I 14_20665878_K128N 14_20666041_V183M 14_20666188_V232M	Num. of chromosomes	%freq	chr count in eur;afr;asn	corp _score
453	OR11G2	OR11G2_1	0 0 0 0 0 0 0 0	634	48.6943	247;220;167	0.22218
454	OR11G2	OR11G2_2	0 0 0 1 1 0 0 0	565	43.3948	284;73;208	0.22218
455	OR11G2	OR11G2_3	0 0 0 1 1 1 1 0	49	3.76344	1;48;	0.22218
456	OR11G2	OR11G2_4	1 1 0 0 0 0 0 0	27	2.07373	27;;	0.22218
457	OR11G2	OR11G2_5	0 0 0 0 1 0 0 0	13	0.998464	1;1;11	0.22218
458	OR11G2	OR11G2_6	0 0 0 0 0 0 1 0	4	0.30722	;4;	0.22218
459	OR11G2	OR11G2_7	0 0 0 1 0 0 0 0	3	0.230415	3;;	0.22218
460	OR11G2	OR11G2_8	0 0 0 0 1 1 1 0	2	0.15361	2;;	0.22218
461	OR11G2	OR11G2_9	0 0 0 0 0 1 1 0	1	0.0768049	;1;	0.22218
462	OR11G2	OR11G2_10	0 1 0 0 0 0 0 0	1	0.0768049	1;;	0.22218
463	OR11G2	OR11G2_11	0 0 1 1 1 0 0 0	1	0.0768049	;;1	0.22218
464	OR11G2	OR11G2_12	0 0 1 0 0 0 0 0	1	0.0768049	;;1	0.22218
465	OR11G2	OR11G2_13	0 0 0 0 0 0 0 1	1	0.0768049	;1;	0.22218
466	ORgene	haplotype	14_20711121_Y57* 14_20711126_V59A 14_20711272_F108L 14_20711524_D192H 14_20711681_R244Q 14_20711852_T301S	Num. of chromosomes	%freq	chr count in eur;afr;asn	corp _score
467	OR11H4	OR11H4_1	0 0 0 0 0 0	1184	90.937	474;330;380	0.963654
468	OR11H4	OR11H4_2	0 0 0 0 0 1	103	7.91091	89;6;8	0.963654
469	OR11H4	OR11H4_3	1 0 0 0 0 0	6	0.460829	;6;	1.2
470	OR11H4	OR11H4_4	0 1 0 0 0 0	3	0.230415	1;2;	0.963654
471	OR11H4	OR11H4_5	0 0 0 0 1 0	3	0.230415	1;2;	0.963654
472	OR11H4	OR11H4_6	0 0 1 0 0 0	2	0.15361	;2;	0.963654
473	OR11H4	OR11H4_7	0 0 0 1 0 0	1	0.0768049	1;;	0.963654
474	ORgene	haplotype	14_20691962_L32V 14_20692044_G59E 14_20692188_I107T 14_20692305_R146H 14_20692334_G156R 14_20692453_L195F 14_20692574_Y236H 14_20692595_V243L 14_20692643_C259R 14_20692758_T297R	Num. of chromosomes	%freq	chr count in eur;afr;asn	corp _score
475	OR11H6	OR11H6_1	0 0 0 0 0 0 0 0 0 0	538	41.321	247;27;264	0.423565
476	OR11H6	OR11H6_2	0 0 1 0 0 1 1 0 1 0	436	33.4869	198;159;79	0.423565
477	OR11H6	OR11H6_3	1 0 0 0 0 0 0 0 0 0	134	10.2919	50;50;34	0.423565
478	OR11H6	OR11H6_4	0 0 0 1 0 0 0 0 0 0	116	8.90937	6;103;7	0.423565
479	OR11H6	OR11H6_5	0 0 1 0 0 1 1 1 1 0	62	4.7619	62;;	0.574417
480	OR11H6	OR11H6_6	0 0 1 0 0 1 1 0 0 0	3	0.230415	;3;	0.423565
481	OR11H6	OR11H6_7	0 1 1 0 0 1 1 0 1 0	2	0.15361	;2;	0.423565
482	OR11H6	OR11H6_8	0 0 0 0 0 1 1 0 1 0	2	0.15361	;2;	0.423565
483	OR11H6	OR11H6_9	0 0 1 0 0 0 1 0 1 0	2	0.15361	;;2	0.423565
484	OR11H6	OR11H6_10	0 0 1 0 0 1 1 0 1 1	2	0.15361	;2;	0.423565
485	OR11H6	OR11H6_11	0 0 1 0 1 1 1 0 1 0	1	0.0768049	;;1	0.423565
486	OR11H6	OR11H6_12	0 0 0 0 0 1 0 0 0 0	1	0.0768049	1;;	0.423565
487	OR11H6	OR11H6_13	0 0 1 0 0 1 0 0 1 0	1	0.0768049	;;1	0.423565
488	OR11H6	OR11H6_14	0 0 1 0 0 1 0 0 0 0	1	0.0768049	1;;	0.423565
489	OR11H6	OR11H6_15	0 0 0 0 0 0 0 1 1 0	1	0.0768049	1;;	0.574417
490	ORgene	haplotype	1_248004317_N294K 1_248004687_R171P 1_248004775_A142T 1_248004848_F117L 1_248004877_G108S 1_248005044_G52D	Num. of chromosomes	%freq	chr count in eur;afr;asn	corp _score
491	OR11L1	OR11L1_1	0 1 1 1 1 0	1142	87.7112	509;249;384	0.418259
492	OR11L1	OR11L1_2	0 0 0 0 0 0	126	9.67742	54;68;4	0.418259
493	OR11L1	OR11L1_3	0 0 1 1 0 1	25	1.92012	;25;	0.418259
494	OR11L1	OR11L1_4	0 0 1 1 1 0	2	0.15361	;2;	0.418259
495	OR11L1	OR11L1_5	0 0 1 1 1 1	2	0.15361	;2;	0.418259
496	OR11L1	OR11L1_6	0 1 0 0 0 0	2	0.15361	1;1;	0.418259
497	OR11L1	OR11L1_7	0 1 0 1 1 0	1	0.0768049	1;;	0.418259
498	OR11L1	OR11L1_8	1 1 1 1 1 0	1	0.0768049	1;;	0.418259
499	OR11L1	OR11L1_9	0 0 1 0 0 0	1	0.0768049	;1;	0.418259
500	ORgene	haplotype	6_29364508_L11P 6_29364615_V47F 6_29364643_L56P 6_29364685_C70Y 6_29364729_S85P 6_29364787_S104F 6_29364815_F113L 6_29364835_L120R 6_29364838_S121C 6_29364871_V132G 6_29364951_V159I 6_29365011_I179V 6_29365013_I179M 6_29365200_S242P 6_29365331_N285K	Num. of chromosomes	%freq	chr count in eur;afr;asn	corp _score
501	OR12D2	OR12D2_1	0 0 0 0 0 1 0 0 0 0 0 0 0 0 0	764	58.679	264;243;257	0.375056
502	OR12D2	OR12D2_2	0 1 1 0 0 1 1 1 1 0 1 0 0 0 0	251	19.278	137;49;65	0.0155544
503	OR12D2	OR12D2_3	0 1 1 0 0 1 1 1 0 0 1 0 0 0 0	137	10.5223	89;23;25	0.0155544
504	OR12D2	OR12D2_4	0 1 1 0 0 1 1 1 1 0 1 1 1 0 0	41	3.149	24;5;12	0.0155544
505	OR12D2	OR12D2_5	0 0 0 0 0 0 0 0 0 0 0 0 0 0 0	30	2.30415	28;2;	0.375056
506	OR12D2	OR12D2_6	1 1 1 0 0 1 1 1 0 0 1 0 0 0 0	14	1.07527	2;;12	0.0155544
507	OR12D2	OR12D2_7	0 1 1 0 0 1 1 0 0 0 1 0 0 0 0	13	0.998464	6;;7	0.219499
508	OR12D2	OR12D2_8	0 0 0 0 0 1 0 0 0 0 0 1 1 0 0	9	0.691244	5;4;	0.375056
509	OR12D2	OR12D2_9	0 0 0 1 0 1 0 0 0 1 0 0 0 0 0	7	0.537634	;7;	0.375056
510	OR12D2	OR12D2_10	0 0 0 0 1 1 0 0 0 0 0 0 0 0 0	4	0.30722	;4;	0.375056
511	OR12D2	OR12D2_11	0 1 1 0 0 1 0 0 1 0 1 0 0 0 0	4	0.30722	;4;	0.219499
512	OR12D2	OR12D2_12	0 1 1 0 0 1 1 1 0 0 1 1 1 0 0	4	0.30722	;;4	0.0155544
513	OR12D2	OR12D2_13	0 0 0 1 0 1 0 0 0 0 0 0 0 0 0	3	0.230415	3;;	0.375056
514	OR12D2	OR12D2_14	0 1 1 0 0 1 0 0 0 0 1 0 0 0 0	3	0.230415	3;;	0.219499
515	OR12D2	OR12D2_15	0 0 0 0 0 1 0 0 0 0 0 0 0 1 0	3	0.230415	;3;	0.0902268
516	OR12D2	OR12D2_16	0 1 0 0 0 1 0 0 0 0 0 0 0 0 0	2	0.15361	;;2	0.375056
517	OR12D2	OR12D2_17	1 1 1 0 0 1 1 0 0 0 1 0 0 0 0	2	0.15361	;;2	0.219499
518	OR12D2	OR12D2_18	0 1 1 0 0 1 1 1 0 0 1 0 0 0 1	2	0.15361	;2;	0.00805441
519	OR12D2	OR12D2_19	0 1 1 0 0 1 1 1 1 1 1 0 0 0 0	1	0.0768049	1;;	0.0155544
520	OR12D2	OR12D2_20	0 1 0 0 0 1 1 1 1 0 1 1 1 0 0	1	0.0768049	1;;	0.0326178
521	OR12D2	OR12D2_21	0 1 1 0 0 1 0 0 0 0 0 0 0 0 0	1	0.0768049	;1;	0.219499
522	OR12D2	OR12D2_22	0 0 0 0 1 1 0 0 0 0 0 1 1 0 0	1	0.0768049	;1;	0.375056
523	OR12D2	OR12D2_23	0 1 1 0 0 1 1 0 1 0 1 0 0 0 0	1	0.0768049	;;1	0.219499
524	OR12D2	OR12D2_24	0 1 1 0 0 1 1 0 0 0 1 1 1 0 0	1	0.0768049	;;1	0.219499
525	OR12D2	OR12D2_25	0 1 1 0 0 1 0 0 0 0 1 1 1 0 0	1	0.0768049	1;;	0.219499
526	OR12D2	OR12D2_26	0 0 1 0 0 1 1 1 1 0 1 0 0 0 0	1	0.0768049	1;;	0.0155544
527	OR12D2	OR12D2_27	0 1 1 0 1 1 1 1 1 0 1 0 0 0 0	1	0.0768049	1;;	0.0155544
528	ORgene	haplotype	6_29342236_Y277H 6_29342775_T97I	Num. of chromosomes	%freq	chr count in eur;afr;asn	corp _score
529	OR12D3	OR12D3_1	0 0	1123	86.2519	504;306;313	0.999992
530	OR12D3	OR12D3_2	1 0	112	8.60215	13;39;60	0.999992
531	OR12D3	OR12D3_3	0 1	67	5.14593	49;3;15	0.999992
532	ORgene	haplotype	10_45798918_A318V 10_45799195_I226V 10_45799534_G113R	Num. of chromosomes	%freq	chr count in eur;afr;asn	corp _score
533	OR13A1	OR13A1_1	0 0 0	1267	89.9425	566;313;388	0.092595
534	OR13A1	OR13A1_2	0 1 0	16	4.5977	;16;	0.092595
535	OR13A1	OR13A1_3	0 0 1	14	4.02299	;14;	0.092595
536	OR13A1	OR13A1_4	1 0 0	5	1.43678	;5;	0.092595
537	ORgene	haplotype	9_107367140_F257V 9_107367222_S229R 9_107367368_I181L	Num. of chromosomes	%freq	chr count in eur;afr;asn	corp _score
538	OR13C2	OR13C2_1	0 0 0	1278	96.7391	566;324;388	0.134371
539	OR13C2	OR13C2_2	1 0 0	14	1.90217	;14;	0.134371
540	OR13C2	OR13C2_3	0 0 1	7	0.951087	;7;	0.134371
541	OR13C2	OR13C2_4	0 1 0	3	0.407609	;3;	0.134371
542	ORgene	haplotype	9_107298217_K293T 9_107298322_M258T 9_107298410_M229V 9_107298523_L191* 9_107298536_A187T 9_107298827_Y90H 9_107298974_E41* 9_107299001_G32C	Num. of chromosomes	%freq	chr count in eur;afr;asn	corp _score
543	OR13C3	OR13C3_1	0 0 0 0 0 0 0 0	1143	87.788	515;269;359	0.958675
544	OR13C3	OR13C3_2	0 0 0 0 0 0 0 1	130	9.98464	51;61;18	0.958675
545	OR13C3	OR13C3_3	1 0 0 0 0 1 0 0	9	0.691244	;9;	0.958675
546	OR13C3	OR13C3_4	0 0 1 0 0 0 0 0	8	0.614439	;8;	0.958675
547	OR13C3	OR13C3_5	0 1 0 0 0 0 0 0	7	0.537634	;;7	0.958675
548	OR13C3	OR13C3_6	0 0 0 0 1 0 0 0	3	0.230415	;;3	0.958675
549	OR13C3	OR13C3_7	0 0 0 1 0 0 0 0	1	0.0768049	;1;	1.2
550	OR13C3	OR13C3_8	0 0 0 0 0 0 1 1	1	0.0768049	;;1	1.2
551	ORgene	haplotype	9_107288540_N317K 9_107288586_D302G 9_107288714_Y259* 9_107288832_F220S 9_107288995_W166R 9_107289363_G43D	Num. of chromosomes	%freq	chr count in eur;afr;asn	corp _score
552	OR13C4	OR13C4_1	0 0 0 0 0 0	1267	97.3118	556;346;365	0.0782173
553	OR13C4	OR13C4_2	0 1 0 0 0 0	13	0.998464	1;;12	0.0782173
554	OR13C4	OR13C4_3	1 0 1 0 0 0	9	0.691244	;;9	1.2
555	OR13C4	OR13C4_4	0 0 0 0 1 0	9	0.691244	8;;1	0.0782173
556	OR13C4	OR13C4_5	0 0 0 1 0 0	2	0.15361	;2;	0.0782173
557	OR13C4	OR13C4_6	0 0 0 0 0 1	2	0.15361	1;;1	0.0782173
558	ORgene	haplotype	9_107360826_M290T 9_107360851_I282V 9_107360910_P262L 9_107360922_M258T 9_107361003_S231L 9_107361009_S229T 9_107361111_N195S 9_107361129_C189Y 9_107361133_A188T 9_107361346_V117M 9_107361385_S104G	Num. of chromosomes	%freq	chr count in eur;afr;asn	corp _score
559	OR13C5	OR13C5_1	0 0 0 0 0 0 0 0 0 0 0	402	30.8756	322;55;25	0.619964
560	OR13C5	OR13C5_2	0 0 0 1 0 0 0 0 0 0 0	309	23.7327	150;20;139	0.619964
561	OR13C5	OR13C5_3	1 1 0 1 0 0 0 1 0 1 0	256	19.6621	64;11;181	0.62867
562	OR13C5	OR13C5_4	1 1 0 1 0 0 1 1 0 1 0	137	10.5223	3;113;21	0.62867
563	OR13C5	OR13C5_5	1 1 0 1 0 0 0 0 0 1 0	48	3.68664	;40;8	0.619964
564	OR13C5	OR13C5_6	1 1 1 1 0 0 0 0 0 1 0	42	3.22581	;42;	0.619964
565	OR13C5	OR13C5_7	0 0 0 0 0 0 0 0 0 0 1	39	2.99539	;39;	0.619964
566	OR13C5	OR13C5_8	1 1 0 1 0 0 0 1 0 0 0	30	2.30415	22;;8	0.62867
567	OR13C5	OR13C5_9	0 0 0 1 0 1 0 0 0 0 0	19	1.45929	;19;	0.619964
568	OR13C5	OR13C5_10	1 1 0 1 0 0 1 1 0 0 0	4	0.30722	;4;	0.62867
569	OR13C5	OR13C5_11	1 1 0 1 1 0 1 1 0 1 0	2	0.15361	2;;	0.62867
570	OR13C5	OR13C5_12	0 1 0 1 0 0 1 1 0 1 0	2	0.15361	;;2	0.62867
571	OR13C5	OR13C5_13	0 0 0 1 0 1 1 0 0 0 0	2	0.15361	;2;	0.619964
572	OR13C5	OR13C5_14	0 0 0 1 0 0 0 0 1 0 0	1	0.0768049	1;;	0.619964
573	OR13C5	OR13C5_15	1 0 0 1 0 0 0 1 0 1 0	1	0.0768049	;;1	0.62867
574	OR13C5	OR13C5_16	1 1 1 1 0 0 0 0 0 0 0	1	0.0768049	;1;	0.619964
575	OR13C5	OR13C5_17	0 0 0 0 0 0 0 1 0 1 1	1	0.0768049	;;1	0.62867
576	OR13C5	OR13C5_18	0 1 0 1 0 0 0 1 0 1 0	1	0.0768049	;;1	0.62867
577	OR13C5	OR13C5_19	0 0 0 1 0 0 1 1 0 1 0	1	0.0768049	;1;	0.62867
578	OR13C5	OR13C5_20	1 1 0 1 1 0 1 1 0 0 0	1	0.0768049	1;;	0.62867
579	OR13C5	OR13C5_21	0 0 0 0 0 0 0 1 0 1 0	1	0.0768049	;;1	0.62867
580	OR13C5	OR13C5_22	1 1 0 1 0 0 0 0 0 0 0	1	0.0768049	;1;	0.619964
581	OR13C5	OR13C5_23	1 0 0 0 0 0 0 0 0 0 0	1	0.0768049	1;;	0.619964
582	ORgene	haplotype	9_107331464_D6N 9_107331474_S9* 9_107331504_A19D 9_107331506_H20Y 9_107331722_V92L 9_107331734_G96R 9_107331973_K175N 9_107332160_F238V 9_107332377_I310K	Num. of chromosomes	%freq	chr count in eur;afr;asn	corp _score
583	OR13C8	OR13C8_1	0 0 1 0 0 0 0 0 0	781	59.9846	240;200;341	0.12382
584	OR13C8	OR13C8_2	0 0 0 0 0 0 0 0 0	457	35.0998	308;115;34	0.12382
585	OR13C8	OR13C8_3	0 0 1 0 0 0 1 0 0	14	1.07527	;14;	0.12382
586	OR13C8	OR13C8_4	0 0 0 0 0 0 0 0 1	13	0.998464	13;;	0.12382
587	OR13C8	OR13C8_5	0 0 1 1 0 0 0 0 0	11	0.844854	;11;	0.12382
588	OR13C8	OR13C8_6	1 0 1 0 0 0 0 0 0	9	0.691244	1;8;	0.12382
589	OR13C8	OR13C8_7	0 1 1 0 0 0 0 0 0	8	0.614439	;;8	1.2
590	OR13C8	OR13C8_8	0 0 1 0 1 0 0 0 0	4	0.30722	;;4	0.12382
591	OR13C8	OR13C8_9	0 0 1 0 0 1 0 0 0	3	0.230415	3;;	0.12382
592	OR13C8	OR13C8_10	0 0 0 0 0 1 0 0 0	1	0.0768049	;;1	0.12382
593	OR13C8	OR13C8_11	0 0 1 0 0 0 0 1 0	1	0.0768049	1;;	0.205417
594	ORgene	haplotype	9_107379544_R314S 9_107379569_A306G 9_107379798_S230P 9_107379895_F197L 9_107380050_V146I 9_107380122_R122C 9_107380194_A98S 9_107380215_T91S 9_107380379_V36A 9_107380414_E24D	Num. of chromosomes	%freq	chr count in eur;afr;asn	corp _score
595	OR13C9	OR13C9_1	0 0 0 0 0 0 0 0 0 0	436	33.4869	324;86;26	0.0782173
596	OR13C9	OR13C9_2	0 0 0 0 0 0 0 1 0 1	395	30.3379	80;105;210	0.0782173
597	OR13C9	OR13C9_3	0 0 0 1 0 0 0 0 0 0	300	23.0415	149;20;131	0.0782173
598	OR13C9	OR13C9_4	0 0 0 0 0 0 0 0 0 1	72	5.52995	12;49;11	0.0782173
599	OR13C9	OR13C9_5	0 0 0 0 0 0 0 0 1 1	35	2.68817	;35;	0.0782173
600	OR13C9	OR13C9_6	0 1 0 0 0 1 0 0 0 0	18	1.38249	;18;	0.601646
601	OR13C9	OR13C9_7	0 0 0 0 1 0 0 0 0 1	16	1.22888	;16;	0.0782173
602	OR13C9	OR13C9_8	0 0 0 0 0 1 0 0 0 0	11	0.844854	;11;	0.601646
603	OR13C9	OR13C9_9	1 0 0 1 0 0 0 0 0 0	9	0.691244	;;9	0.0782173
604	OR13C9	OR13C9_10	0 0 0 0 0 0 0 1 0 0	5	0.384025	;5;	0.0782173
605	OR13C9	OR13C9_11	0 0 0 1 0 0 0 1 0 1	2	0.15361	;1;1	0.0782173
606	OR13C9	OR13C9_12	0 0 1 1 0 0 0 0 0 0	1	0.0768049	1;;	0.0782173
607	OR13C9	OR13C9_13	0 0 0 0 0 0 1 0 0 0	1	0.0768049	;1;	0.0782173
608	OR13C9	OR13C9_14	0 0 0 0 0 0 1 1 0 1	1	0.0768049	;1;	0.0782173
609	ORgene	haplotype	9_107457083_I127M 9_107457126_T142A 9_107457210_G170R 9_107457275_Q191H 9_107457376_T225I 9_107457532_S277L 9_107457686_E328D	Num. of chromosomes	%freq	chr count in eur;afr;asn	corp _score
610	OR13D1	OR13D1_1	0 0 0 1 0 1 0	579	44.47	179;207;193	0.798841
611	OR13D1	OR13D1_2	0 0 0 0 0 1 0	350	26.8817	107;67;176	0.798841
612	OR13D1	OR13D1_3	0 0 0 0 0 0 0	337	25.8833	274;47;16	0.798841
613	OR13D1	OR13D1_4	0 0 1 1 0 1 0	11	0.844854	1;10;	0.798841
614	OR13D1	OR13D1_5	0 0 0 1 0 1 1	8	0.614439	;8;	0.798841
615	OR13D1	OR13D1_6	0 0 0 0 1 0 0	8	0.614439	;8;	0.541523
616	OR13D1	OR13D1_7	0 1 0 0 0 0 0	3	0.230415	3;;	0.798841
617	OR13D1	OR13D1_8	0 0 0 1 0 0 0	3	0.230415	2;1;	0.798841
618	OR13D1	OR13D1_9	1 0 0 0 0 1 0	3	0.230415	;;3	0.798841
619	ORgene	haplotype	9_107266577_F12L 9_107266587_L15R 9_107266596_F18S 9_107266626_F28S 9_107266806_G88A 9_107266824_F94S 9_107266833_C97Y 9_107266844_M101V 9_107266943_V134I 9_107266965_C141S 9_107267304_T254M 9_107267352_I270T 9_107267353_I270M 9_107267420_R293W	Num. of chromosomes	%freq	chr count in eur;afr;asn	corp _score
620	OR13F1	OR13F1_1	0 0 1 0 0 0 0 1 1 0 1 0 0 0	667	51.2289	328;168;171	0.621288
621	OR13F1	OR13F1_2	0 0 1 0 0 0 0 1 1 0 0 1 0 0	275	21.1214	56;109;110	0.514511
622	OR13F1	OR13F1_3	0 0 0 0 0 0 0 0 0 0 0 0 0 0	268	20.5837	145;32;91	0.514511
623	OR13F1	OR13F1_4	0 0 1 0 0 0 0 1 1 0 0 0 0 0	38	2.91859	19;16;3	0.514511
624	OR13F1	OR13F1_5	0 0 1 1 0 0 0 1 1 0 0 0 0 0	11	0.844854	;;11	0.514511
625	OR13F1	OR13F1_6	1 0 0 0 0 0 0 0 0 0 0 0 0 0	10	0.768049	;10;	0.514511
626	OR13F1	OR13F1_7	0 0 1 0 0 0 1 1 1 0 1 0 0 0	7	0.537634	7;;	0.992597
627	OR13F1	OR13F1_8	0 0 1 0 0 0 0 1 1 0 0 1 0 1	6	0.460829	6;;	0.514511
628	OR13F1	OR13F1_9	0 0 1 0 0 0 0 1 1 0 0 1 1 0	6	0.460829	;6;	0.514511
629	OR13F1	OR13F1_10	0 0 1 0 0 0 0 0 1 0 1 0 0 0	2	0.15361	1;;1	0.621288
630	OR13F1	OR13F1_11	0 1 1 0 0 0 0 1 1 0 0 1 0 0	2	0.15361	;2;	0.514511
631	OR13F1	OR13F1_12	0 0 1 0 0 1 0 1 1 0 1 0 0 0	2	0.15361	;2;	0.621288
632	OR13F1	OR13F1_13	0 0 1 0 0 0 0 1 1 0 1 1 0 0	1	0.0768049	1;;	0.621288
633	OR13F1	OR13F1_14	0 0 1 0 0 0 0 1 1 0 1 1 1 0	1	0.0768049	;1;	0.621288
634	OR13F1	OR13F1_15	0 0 1 0 1 0 0 1 1 0 1 0 0 0	1	0.0768049	;1;	0.621288
635	OR13F1	OR13F1_16	0 0 0 0 0 0 0 1 1 0 1 0 0 0	1	0.0768049	1;;	0.621288
636	OR13F1	OR13F1_17	0 0 0 0 0 1 0 1 1 0 1 0 0 0	1	0.0768049	;1;	0.621288
637	OR13F1	OR13F1_18	0 0 1 0 0 0 0 1 1 0 1 1 0 1	1	0.0768049	1;;	0.621288
638	OR13F1	OR13F1_19	0 0 1 0 0 0 0 1 0 0 1 0 0 0	1	0.0768049	1;;	0.621288
639	OR13F1	OR13F1_20	0 0 1 0 0 0 0 1 1 1 0 1 0 0	1	0.0768049	;;1	0.514511
640	ORgene	haplotype	1_247835572_R258C 1_247835651_K231N 1_247835674_R224C 1_247835749_A199T 1_247835779_V189L 1_247835908_M146L 1_247835950_I132V 1_247835961_H128R 1_247836078_I89S 1_247836207_K46I	Num. of chromosomes	%freq	chr count in eur;afr;asn	corp _score
641	OR13G1	OR13G1_1	0 0 0 0 0 0 1 0 0 0	534	41.0138	247;45;242	0.0361403
642	OR13G1	OR13G1_2	0 0 1 0 0 1 0 0 0 1	411	31.5668	186;103;122	0.0361403
643	OR13G1	OR13G1_3	0 0 0 0 0 0 0 0 0 0	262	20.1229	101;147;14	0.0361403
644	OR13G1	OR13G1_4	0 0 0 0 1 0 0 0 0 0	30	2.30415	27;2;1	0.0361403
645	OR13G1	OR13G1_5	0 1 0 0 0 0 0 0 0 0	22	1.68971	2;18;2	0.0299891
646	OR13G1	OR13G1_6	0 0 0 0 0 0 0 1 0 0	20	1.5361	;20;	0.0361403
647	OR13G1	OR13G1_7	0 0 0 0 0 0 0 0 1 0	10	0.768049	;10;	0.0587751
648	OR13G1	OR13G1_8	0 0 1 0 0 0 0 0 0 0	4	0.30722	;;4	0.0361403
649	OR13G1	OR13G1_9	0 0 0 0 0 1 0 0 0 0	2	0.15361	1;1;	0.0361403
650	OR13G1	OR13G1_10	0 0 0 1 0 0 1 0 0 0	2	0.15361	;;2	0.0361403
651	OR13G1	OR13G1_11	0 0 1 0 0 1 0 0 0 0	2	0.15361	1;1;	0.0361403
652	OR13G1	OR13G1_12	1 0 0 0 0 0 1 0 0 0	1	0.0768049	;;1	0.0361403
653	OR13G1	OR13G1_13	0 1 0 0 0 0 1 0 0 0	1	0.0768049	;1;	0.0299891
654	OR13G1	OR13G1_14	0 0 0 0 0 1 1 0 0 0	1	0.0768049	1;;	0.0361403
655	ORgene	haplotype	9_35869555_T282A 9_35870001_H133R 9_35870271_T43I	Num. of chromosomes	%freq	chr count in eur;afr;asn	corp _score
656	OR13J1	OR13J1_1	0 1 0	833	63.9785	343;242;248	0.802353
657	OR13J1	OR13J1_2	0 0 0	458	35.1767	223;95;140	0.802353
658	OR13J1	OR13J1_3	0 1 1	10	0.768049	;10;	0.802353
659	OR13J1	OR13J1_4	1 1 0	1	0.0768049	;1;	0.802353
660	ORgene	haplotype	1_247978319_I238T 1_247978436_L199R 1_247978517_V172A 1_247978586_Y149C 1_247978942_L30F	Num. of chromosomes	%freq	chr count in eur;afr;asn	corp _score
661	OR14A16	OR14A16_1	1 0 0 0 0	1210	92.9339	566;262;382	0.212573
662	OR14A16	OR14A16_2	1 0 1 0 0	48	3.68664	;48;	0.212573
663	OR14A16	OR14A16_3	1 0 0 1 0	18	1.38249	;12;6	0.212573
664	OR14A16	OR14A16_4	1 0 0 0 1	13	0.998464	;13;	0.212573
665	OR14A16	OR14A16_5	1 1 0 0 0	9	0.691244	;9;	0.212573
666	OR14A16	OR14A16_6	0 0 0 0 0	4	0.30722	;4;	0.499825
667	ORgene	haplotype	1_247886493_P285S 1_247886505_P281T 1_247886615_T244I 1_247886648_S233F 1_247886928_V140L 1_247886949_I133V 1_247887002_A115V 1_247887122_P75L	Num. of chromosomes	%freq	chr count in eur;afr;asn	corp _score
668	OR14A2	OR14A2_1	0 0 0 0 0 0 0 0	1020	78.341	462;186;372	0.0108619
669	OR14A2	OR14A2_2	0 0 0 0 0 0 1 0	74	5.68356	;66;8	0.0108619
670	OR14A2	OR14A2_3	0 0 0 0 0 1 0 0	72	5.52995	67;2;3	0.0108619
671	OR14A2	OR14A2_4	0 0 1 0 0 0 0 0	61	4.6851	4;56;1	0.0108619
672	OR14A2	OR14A2_5	1 0 1 0 0 0 0 0	57	4.37788	27;28;2	0.279443
673	OR14A2	OR14A2_6	0 1 1 0 0 0 0 0	9	0.691244	;9;	0.0201689
674	OR14A2	OR14A2_7	0 0 0 1 0 0 0 0	5	0.384025	5;;	0.0108619
675	OR14A2	OR14A2_8	0 0 0 0 1 0 0 0	1	0.0768049	;;1	0.0108619
676	OR14A2	OR14A2_9	1 0 0 0 0 0 0 0	1	0.0768049	;1;	0.279443
677	OR14A2	OR14A2_10	0 0 0 0 0 1 0 1	1	0.0768049	1;;	0.0108619
678	OR14A2	OR14A2_11	0 0 0 0 0 0 0 1	1	0.0768049	;;1	0.0108619
679	ORgene	haplotype	1_248512498_Q141R 1_248512749_G225R 1_248512767_D231Y 1_248512990_R305I	Num. of chromosomes	%freq	chr count in eur;afr;asn	corp _score
680	OR14C36	OR14C36_1	0 1 1 0	541	41.5515	282;95;164	0.0206605
681	OR14C36	OR14C36_2	0 0 0 0	435	33.4101	174;188;73	0.0206605
682	OR14C36	OR14C36_3	1 0 0 0	297	22.8111	108;38;151	0.0206605
683	OR14C36	OR14C36_4	0 1 1 1	23	1.76651	;23;	0.0206605
684	OR14C36	OR14C36_5	1 0 1 0	2	0.15361	;2;	0.0206605
685	OR14C36	OR14C36_6	1 1 1 0	2	0.15361	2;;	0.0206605
686	OR14C36	OR14C36_7	0 0 0 1	1	0.0768049	;1;	0.0206605
687	OR14C36	OR14C36_8	1 1 0 0	1	0.0768049	;1;	0.0206605
688	ORgene	haplotype	1_248844695_V304E 1_248844959_Y216C 1_248844993_V205L 1_248845097_S170N 1_248845356_L84M 1_248845458_D50N 1_248845499_V36A	Num. of chromosomes	%freq	chr count in eur;afr;asn	corp _score
689	OR14I1	OR14I1_1	0 0 0 1 0 1 1	953	73.1951	494;126;333	0.851331
690	OR14I1	OR14I1_2	0 1 0 0 1 0 1	146	11.2135	65;28;53	1
691	OR14I1	OR14I1_3	0 0 0 0 0 0 0	97	7.45008	2;95;	0.851331
692	OR14I1	OR14I1_4	1 1 0 0 0 0 1	33	2.53456	;33;	1
693	OR14I1	OR14I1_5	0 0 0 1 1 0 1	27	2.07373	;27;	0.851331
694	OR14I1	OR14I1_6	0 0 0 0 0 0 1	11	0.844854	1;10;	0.851331
695	OR14I1	OR14I1_7	0 0 0 0 0 1 1	9	0.691244	1;8;	0.851331
696	OR14I1	OR14I1_8	0 0 1 0 0 0 0	6	0.460829	;6;	0.851331
697	OR14I1	OR14I1_9	0 1 0 0 0 1 1	5	0.384025	1;4;	1
698	OR14I1	OR14I1_10	0 0 0 0 1 0 1	4	0.30722	2;2;	0.851331
699	OR14I1	OR14I1_11	0 1 0 0 1 1 1	2	0.15361	;2;	1
700	OR14I1	OR14I1_12	0 0 0 1 0 0 0	2	0.15361	;2;	0.851331
701	OR14I1	OR14I1_13	0 0 0 0 1 1 1	2	0.15361	;2;	0.851331
702	OR14I1	OR14I1_14	0 1 0 0 0 0 0	1	0.0768049	;1;	1
703	OR14I1	OR14I1_15	0 0 0 0 0 1 0	1	0.0768049	;1;	0.851331
704	OR14I1	OR14I1_16	1 0 0 1 0 1 1	1	0.0768049	;1;	0.851331
705	OR14I1	OR14I1_17	0 0 0 1 0 0 1	1	0.0768049	;;1	0.851331
706	OR14I1	OR14I1_18	0 0 0 1 0 1 0	1	0.0768049	;;1	0.851331
707	ORgene	haplotype	6_29274486_M7T 6_29275017_K184T 6_29275298_V278M 6_29275337_R291W	Num. of chromosomes	%freq	chr count in eur;afr;asn	corp _score
708	OR14J1	OR14J1_1	0 0 0 0	785	60.2919	268;260;257	0.109426
709	OR14J1	OR14J1_2	1 0 0 0	498	38.2488	286;84;128	0.109426
710	OR14J1	OR14J1_3	1 0 1 0	14	1.07527	12;2;	0.109426
711	OR14J1	OR14J1_4	0 0 0 1	3	0.230415	;;3	0.109426
712	OR14J1	OR14J1_5	0 1 0 0	2	0.15361	;2;	0.109426
713	ORgene	haplotype	1_247901938_M8V 1_247902070_R52C 1_247902317_M134K 1_247902448_D178N 1_247902677_A254V 1_247902693_K259N	Num. of chromosomes	%freq	chr count in eur;afr;asn	corp _score
714	OR14K1	OR14K1_1	0 0 0 0 0 0	1235	94.8541	557;295;383	0.999988
715	OR14K1	OR14K1_2	0 0 0 0 0 1	29	2.22734	1;27;1	0.999988
716	OR14K1	OR14K1_3	0 0 0 1 0 0	16	1.22888	1;15;	0.999988
717	OR14K1	OR14K1_4	0 0 0 1 1 0	13	0.998464	;11;2	0.999988
718	OR14K1	OR14K1_5	0 1 0 0 0 0	4	0.30722	4;;	0.999988
719	OR14K1	OR14K1_6	1 0 0 0 0 0	2	0.15361	1;;1	0.999988
720	OR14K1	OR14K1_7	0 0 0 0 1 0	2	0.15361	2;;	0.999988
721	OR14K1	OR14K1_8	0 0 1 0 0 0	1	0.0768049	;;1	0.999992
722	ORgene	haplotype	17_3119278_R122* 17_3119297_R128H 17_3119611_V233M 17_3119744_T277M 17_3119758_M282V 17_3119767_P285S	Num. of chromosomes	%freq	chr count in eur;afr;asn	corp _score
723	OR1A1	OR1A1_1	0 0 0 0 0 0	672	51.6129	212;138;322	0.0661862
724	OR1A1	OR1A1_2	0 0 0 0 0 1	445	34.1782	263;127;55	0.71454
725	OR1A1	OR1A1_3	0 1 0 0 0 0	75	5.76037	32;40;3	0.0661862
726	OR1A1	OR1A1_4	0 0 1 0 0 0	69	5.29954	59;7;3	0.0661862
727	OR1A1	OR1A1_5	0 0 1 1 0 0	36	2.76498	;36;	0.0661862
728	OR1A1	OR1A1_6	0 0 0 0 1 0	3	0.230415	;;3	0.0661862
729	OR1A1	OR1A1_7	1 0 0 0 0 0	1	0.0768049	;;1	1.2
730	OR1A1	OR1A1_8	0 1 0 0 0 1	1	0.0768049	;;1	0.71454
731	ORgene	haplotype	17_3101141_A110E 17_3101165_M118T 17_3101300_T163I 17_3101542_L244F 17_3101573_T254M 17_3101578_G256C 17_3101590_R260C 17_3101591_R260H 17_3101671_I287F 17_3101691_W293C	Num. of chromosomes	%freq	chr count in eur;afr;asn	corp _score
732	OR1A2	OR1A2_1	0 0 0 0 0 0 0 0 0 0	614	47.1582	235;210;169	0.196937
733	OR1A2	OR1A2_2	0 0 0 0 0 1 0 0 0 1	398	30.5684	185;12;201	0.196937
734	OR1A2	OR1A2_3	0 0 0 0 0 0 1 0 0 0	197	15.1306	127;64;6	0.196937
735	OR1A2	OR1A2_4	1 0 0 1 0 0 0 0 0 0	37	2.84178	;36;1	0.196937
736	OR1A2	OR1A2_5	0 0 0 0 1 0 0 0 0 0	11	0.844854	;1;10	0.196937
737	OR1A2	OR1A2_6	0 0 0 0 0 0 0 0 1 1	10	0.768049	;10;	0.196937
738	OR1A2	OR1A2_7	0 0 0 0 0 0 0 1 0 0	10	0.768049	;10;	0.196937
739	OR1A2	OR1A2_8	0 0 0 0 0 1 0 0 0 0	5	0.384025	5;;	0.196937
740	OR1A2	OR1A2_9	0 0 0 0 0 0 1 0 0 1	5	0.384025	5;;	0.196937
741	OR1A2	OR1A2_10	0 0 0 0 0 0 0 0 0 1	4	0.30722	;4;	0.196937
742	OR1A2	OR1A2_11	0 0 0 0 0 1 1 0 0 0	3	0.230415	3;;	0.196937
743	OR1A2	OR1A2_12	0 0 0 0 0 1 0 1 0 1	2	0.15361	1;;1	0.196937
744	OR1A2	OR1A2_13	0 1 0 0 0 0 0 0 0 0	2	0.15361	2;;	0.495751
745	OR1A2	OR1A2_14	0 0 0 0 0 1 1 0 0 1	1	0.0768049	1;;	0.196937
746	OR1A2	OR1A2_15	0 0 0 0 0 0 1 1 0 0	1	0.0768049	1;;	0.196937
747	OR1A2	OR1A2_16	1 0 0 1 0 0 1 0 0 0	1	0.0768049	1;;	0.196937
748	OR1A2	OR1A2_17	0 0 1 0 0 0 0 0 0 0	1	0.0768049	;1;	0.196937
749	ORgene	haplotype	9_125390874_V314G 9_125391012_P268R 9_125391026_C263W 9_125391070_S249P 9_125391127_A230T 9_125391139_R226* 9_125391241_R192* 9_125391369_L149S 9_125391445_R124C 9_125391653_D54E	Num. of chromosomes	%freq	chr count in eur;afr;asn	corp _score
750	OR1B1	OR1B1_1	1 0 1 0 0 0 0 1 0 0	448	34.4086	272;132;44	0.531197
751	OR1B1	OR1B1_2	1 0 1 0 1 0 1 1 0 0	266	20.4301	130;19;117	1.2
752	OR1B1	OR1B1_3	0 0 0 0 0 0 0 0 0 0	252	19.3548	113;121;18	0.531197
753	OR1B1	OR1B1_4	1 0 1 0 1 0 1 0 0 0	133	10.2151	34;9;90	1.2
754	OR1B1	OR1B1_5	1 0 1 0 1 0 0 1 0 0	102	7.8341	;4;98	0.531197
755	OR1B1	OR1B1_6	1 0 0 0 0 0 0 0 0 0	73	5.60676	5;58;10	0.531197
756	OR1B1	OR1B1_7	1 1 1 0 0 0 0 1 0 0	7	0.537634	7;;	0.306883
757	OR1B1	OR1B1_8	1 0 1 0 1 0 1 1 0 1	6	0.460829	;;6	1.2
758	OR1B1	OR1B1_9	1 0 1 0 0 1 0 1 0 0	2	0.15361	;2;	1.2
759	OR1B1	OR1B1_10	1 0 0 1 0 0 0 1 0 0	2	0.15361	;2;	0.157714
760	OR1B1	OR1B1_11	1 0 0 0 1 0 0 1 0 0	2	0.15361	;;2	0.531197
761	OR1B1	OR1B1_12	1 0 1 0 1 0 0 0 0 0	2	0.15361	1;;1	0.531197
762	OR1B1	OR1B1_13	1 0 1 0 0 0 0 1 1 0	1	0.0768049	1;;	0.952759
763	OR1B1	OR1B1_14	1 0 1 0 1 0 1 0 1 0	1	0.0768049	;;1	1.2
764	OR1B1	OR1B1_15	0 0 0 0 1 0 0 1 0 0	1	0.0768049	1;;	0.531197
765	OR1B1	OR1B1_16	1 0 1 0 0 0 1 1 0 0	1	0.0768049	;;1	1.2
766	OR1B1	OR1B1_17	0 0 0 0 0 0 0 1 0 0	1	0.0768049	1;;	0.531197
767	OR1B1	OR1B1_18	1 0 1 0 1 0 1 1 1 0	1	0.0768049	;1;	1.2
768	OR1B1	OR1B1_19	0 0 1 0 1 0 1 1 0 0	1	0.0768049	1;;	1.2
769	ORgene	haplotype	1_247921083_T209M 1_247921174_C179R 1_247921509_A67V	Num. of chromosomes	%freq	chr count in eur;afr;asn	corp _score
770	OR1C1	OR1C1_1	0 0 0	1263	97.0046	565;311;387	0.0190021
771	OR1C1	OR1C1_2	0 0 1	21	1.6129	;21;	0.00147214
772	OR1C1	OR1C1_3	1 0 0	10	0.768049	1;8;1	0.0190021
773	OR1C1	OR1C1_4	0 1 0	8	0.614439	;8;	0.0758117
774	ORgene	haplotype	17_2995429_I288V 17_2995572_T240I 17_2995596_S232F 17_2995651_V214M 17_2995662_P210R 17_2995768_H175Y 17_2995927_R122C 17_2996199_F31Y 17_2996217_R25Q	Num. of chromosomes	%freq	chr count in eur;afr;asn	corp _score
775	OR1D2	OR1D2_1	0 0 0 0 0 0 0 0 0	952	73.1183	468;114;370	0.478128
776	OR1D2	OR1D2_2	0 1 0 0 0 0 0 0 0	178	13.6713	44;118;16	0.772282
777	OR1D2	OR1D2_3	0 0 0 0 0 0 0 0 1	111	8.52535	51;58;2	0.478128
778	OR1D2	OR1D2_4	0 0 0 0 0 0 0 1 0	20	1.5361	;20;	0.511589
779	OR1D2	OR1D2_5	0 1 0 1 0 0 0 0 0	18	1.38249	;18;	0.772282
780	OR1D2	OR1D2_6	0 1 0 0 1 0 0 0 0	15	1.15207	;15;	0.599774
781	OR1D2	OR1D2_7	0 0 0 0 0 1 0 0 0	3	0.230415	2;1;	0.478128
782	OR1D2	OR1D2_8	1 1 0 0 0 0 0 0 0	2	0.15361	;2;	0.772282
783	OR1D2	OR1D2_9	0 1 1 1 0 0 0 0 0	1	0.0768049	;1;	0.772282
784	OR1D2	OR1D2_10	0 0 1 0 0 0 0 0 0	1	0.0768049	1;;	0.478128
785	OR1D2	OR1D2_11	1 1 0 0 0 0 1 0 0	1	0.0768049	;1;	0.983704
786	ORgene	haplotype	17_3144693_A242T	Num. of chromosomes	%freq	chr count in eur;afr;asn	corp _score
787	OR1D4	OR1D4_1	0	1291	99.1551	557;347;387	1.2
788	OR1D4	OR1D4_2	1	11	0.844854	9;1;1	1.2
789	ORgene	haplotype	17_3300867_V280L 17_3301278_A143T 17_3301421_A95V	Num. of chromosomes	%freq	chr count in eur;afr;asn	corp _score
790	OR1E1	OR1E1_1	0 0 0	1284	98.6175	554;347;383	0.0676958
791	OR1E1	OR1E1_2	0 1 0	12	0.921659	11;1;	0.0676958
792	OR1E1	OR1E1_3	0 0 1	4	0.30722	;;4	0.0676958
793	OR1E1	OR1E1_4	1 0 0	2	0.15361	1;;1	0.0676958
794	ORgene	haplotype	17_3336679_V153L 17_3336682_S152A 17_3336703_M145V 17_3336811_D109Y	Num. of chromosomes	%freq	chr count in eur;afr;asn	corp _score
795	OR1E2	OR1E2_1	0 0 0 0	1269	97.4654	561;320;388	0.999989
796	OR1E2	OR1E2_2	1 1 0 0	21	1.6129	1;20;	0.999989
797	OR1E2	OR1E2_3	0 0 0 1	8	0.614439	;8;	0.999989
798	OR1E2	OR1E2_4	0 0 1 0	4	0.30722	4;;	0.999989
799	ORgene	haplotype	16_3254286_L14F 16_3254418_P58A 16_3254424_Y60H 16_3254470_F75S 16_3254508_E88K 16_3254611_H122R 16_3254622_V126M 16_3254783_C179W 16_3254872_T209N	Num. of chromosomes	%freq	chr count in eur;afr;asn	corp _score
800	OR1F1	OR1F1_1	0 0 0 0 0 0 0 0 0	706	54.2243	298;217;191	0.601646
801	OR1F1	OR1F1_2	0 0 0 1 0 0 0 0 0	500	38.4025	251;52;197	0.601646
802	OR1F1	OR1F1_3	0 0 0 1 0 0 1 0 0	46	3.53303	;46;	0.936398
803	OR1F1	OR1F1_4	0 1 0 1 0 0 0 0 0	16	1.22888	16;;	0.763205
804	OR1F1	OR1F1_5	0 0 0 0 0 1 0 0 0	16	1.22888	;16;	0.0782173
805	OR1F1	OR1F1_6	0 0 1 0 0 0 0 0 0	10	0.768049	;10;	0.958096
806	OR1F1	OR1F1_7	0 0 0 1 0 0 0 0 1	3	0.230415	;3;	0.601646
807	OR1F1	OR1F1_8	0 0 1 0 0 1 0 0 0	2	0.15361	;2;	0.562281
808	OR1F1	OR1F1_9	1 0 0 0 0 0 0 0 0	1	0.0768049	;1;	0.601646
809	OR1F1	OR1F1_10	0 0 0 0 0 0 0 1 0	1	0.0768049	1;;	0.864794
810	OR1F1	OR1F1_11	0 0 0 0 1 0 0 0 0	1	0.0768049	;1;	0.601646
811	ORgene	haplotype	6_28041379_G96S 6_28041857_I255N 6_28041977_N295S	Num. of chromosomes	%freq	chr count in eur;afr;asn	corp _score
812	OR1F12	OR1F12_1	0 0 0	866	66.5131	475;143;248	0.0977001
813	OR1F12	OR1F12_2	0 0 1	317	24.3472	63;161;93	0.0977001
814	OR1F12	OR1F12_3	0 1 0	118	9.06298	28;44;46	0.0977001
815	OR1F12	OR1F12_4	1 0 0	1	0.0768049	;;1	0.0977001
816	ORgene	haplotype	17_3030130_S239F 17_3030413_V145M 17_3030582_Q88H 17_3030676_T57I	Num. of chromosomes	%freq	chr count in eur;afr;asn	corp _score
817	OR1G1	OR1G1_1	0 0 0 0	1187	84.375	566;240;381	0.601646
818	OR1G1	OR1G1_2	0 0 1 0	96	13.0435	;96;	0.601646
819	OR1G1	OR1G1_3	1 0 0 0	11	1.49457	;11;	0.703335
820	OR1G1	OR1G1_4	0 0 0 1	6	0.815217	;;6	0.601646
821	OR1G1	OR1G1_5	0 1 0 0	2	0.271739	;1;1	0.601646
822	ORgene	haplotype	19_15197898_E8K 19_15197916_L14F 19_15198004_A43D 19_15198024_I50F 19_15198241_R122H 19_15198292_P139R 19_15198363_M163L 19_15198441_G189C 19_15198507_F211L 19_15198535_R220H 19_15198606_H244Y 19_15198631_Y252S 19_15198666_S264T 19_15198720_I282F 19_15198751_I292T	Num. of chromosomes	%freq	chr count in eur;afr;asn	corp _score
823	OR1I1	OR1I1_1	0 0 0 0 0 1 0 0 1 0 0 1 0 0 0	627	48.1567	363;100;164	0.000527863
824	OR1I1	OR1I1_2	0 0 0 0 0 0 0 0 0 0 0 0 0 0 0	363	27.8802	81;181;101	0.00197664
825	OR1I1	OR1I1_3	0 0 0 1 0 1 0 1 1 0 1 0 0 0 1	196	15.0538	100;9;87	0.0256042
826	OR1I1	OR1I1_4	0 0 0 0 0 0 1 0 0 0 0 0 0 1 0	45	3.45622	6;6;33	0.00197664
827	OR1I1	OR1I1_5	1 0 0 0 1 0 0 0 0 0 0 0 0 0 0	31	2.38095	;31;	0.0340518
828	OR1I1	OR1I1_6	0 0 0 0 0 1 0 0 1 1 0 1 0 0 0	15	1.15207	;15;	0.000527863
829	OR1I1	OR1I1_7	0 0 0 0 0 1 0 0 1 0 0 1 1 0 0	10	0.768049	9;1;	0.000527863
830	OR1I1	OR1I1_8	0 0 0 0 0 0 0 0 1 0 0 0 0 0 0	4	0.30722	;4;	0.00197664
831	OR1I1	OR1I1_9	0 0 0 1 0 1 0 1 1 0 1 0 0 0 0	2	0.15361	1;1;	0.0256042
832	OR1I1	OR1I1_10	0 0 1 0 0 1 0 0 1 0 0 1 0 0 0	2	0.15361	2;;	0.000527863
833	OR1I1	OR1I1_11	0 0 0 0 0 1 0 0 0 0 0 1 0 0 0	2	0.15361	;;2	0.000527863
834	OR1I1	OR1I1_12	0 0 0 0 0 0 0 0 1 0 0 1 0 0 0	1	0.0768049	1;;	0.000527863
835	OR1I1	OR1I1_13	0 0 0 0 0 0 1 0 0 0 0 0 0 1 1	1	0.0768049	;;1	0.00197664
836	OR1I1	OR1I1_14	0 0 0 0 0 1 0 0 1 0 1 0 0 0 0	1	0.0768049	1;;	0.0265468
837	OR1I1	OR1I1_15	0 1 0 0 0 1 0 0 1 0 0 1 0 0 0	1	0.0768049	1;;	0.000527863
838	OR1I1	OR1I1_16	0 0 0 1 0 0 0 1 1 0 1 0 0 0 1	1	0.0768049	1;;	0.0256042
839	ORgene	haplotype	9_125239501_C235* 9_125239544_I221T 9_125239553_Y218C 9_125239692_H172Y 9_125239796_T137S 9_125240138_Q23P 9_125240175_E11K	Num. of chromosomes	%freq	chr count in eur;afr;asn	corp _score
840	OR1J1	OR1J1_1	0 0 0 0 0 0 0	1193	91.6283	510;327;356	0.12281
841	OR1J1	OR1J1_2	0 1 0 0 1 0 0	48	3.68664	12;5;31	0.12281
842	OR1J1	OR1J1_3	1 0 0 0 0 0 0	21	1.6129	20;;1	1.2
843	OR1J1	OR1J1_4	0 0 0 0 0 0 1	15	1.15207	15;;	0.12281
844	OR1J1	OR1J1_5	0 1 0 0 0 0 0	12	0.921659	8;4;	0.12281
845	OR1J1	OR1J1_6	0 0 0 0 0 1 0	6	0.460829	;6;	0.12281
846	OR1J1	OR1J1_7	0 0 0 0 1 0 0	4	0.30722	;4;	0.12281
847	OR1J1	OR1J1_8	0 0 0 1 0 0 0	2	0.15361	1;1;	0.12281
848	OR1J1	OR1J1_9	0 0 1 0 0 0 0	1	0.0768049	;1;	0.999986
849	ORgene	haplotype	9_125273153_A25T 9_125273435_A119T 9_125273574_R165Q 9_125273916_T279M	Num. of chromosomes	%freq	chr count in eur;afr;asn	corp _score
850	OR1J2	OR1J2_1	0 0 0 0	995	76.4209	513;312;170	0.0977215
851	OR1J2	OR1J2_2	0 1 0 0	163	12.5192	6;23;134	0.141154
852	OR1J2	OR1J2_3	0 0 1 0	132	10.1382	46;3;83	0.0977215
853	OR1J2	OR1J2_4	0 0 0 1	9	0.691244	;9;	0.0977215
854	OR1J2	OR1J2_5	0 0 1 1	2	0.15361	1;;1	0.0977215
855	OR1J2	OR1J2_6	1 1 0 0	1	0.0768049	;1;	0.141154
856	ORgene	haplotype	9_125281838_L140Q 9_125281855_T146P 9_125281901_L161P	Num. of chromosomes	%freq	chr count in eur;afr;asn	corp _score
857	OR1J4	OR1J4_1	0 0 0	1295	99.4624	566;344;385	0.514367
858	OR1J4	OR1J4_2	1 0 0	3	0.230415	;3;	0.514367
859	OR1J4	OR1J4_3	0 0 1	3	0.230415	;;3	0.514367
860	OR1J4	OR1J4_4	0 1 0	1	0.0768049	;1;	0.514367
861	ORgene	haplotype	9_125562651_A84T 9_125562663_A88S 9_125562705_M102V 9_125562784_R128Q 9_125563212_W271R	Num. of chromosomes	%freq	chr count in eur;afr;asn	corp _score
862	OR1K1	OR1K1_1	0 0 0 0 0	1187	91.1674	537;282;368	0.734251
863	OR1K1	OR1K1_2	0 0 0 0 1	90	6.91244	11;60;19	0.734251
864	OR1K1	OR1K1_3	1 0 0 0 0	17	1.30568	14;2;1	0.734251
865	OR1K1	OR1K1_4	0 0 0 1 0	4	0.30722	;4;	0.734251
866	OR1K1	OR1K1_5	0 0 1 0 0	2	0.15361	2;;	0.734251
867	OR1K1	OR1K1_6	1 0 0 1 0	1	0.0768049	1;;	0.734251
868	OR1K1	OR1K1_7	0 1 0 0 0	1	0.0768049	1;;	0.734251
869	ORgene	haplotype	9_125424155_R54H 9_125424164_T57M 9_125424189_I65M 9_125424272_S93F 9_125424277_S95G 9_125424289_T99A 9_125424766_L258V 9_125424842_M283T 9_125424889_G299R	Num. of chromosomes	%freq	chr count in eur;afr;asn	corp _score
870	OR1L1	OR1L1_1	0 0 0 0 0 0 0 0 0	1033	79.3395	557;125;351	0.0128092
871	OR1L1	OR1L1_2	0 0 1 0 0 0 0 0 0	95	7.29647	3;58;34	0.0128092
872	OR1L1	OR1L1_3	0 0 0 0 1 0 1 0 0	93	7.14286	1;92;	0.0128092
873	OR1L1	OR1L1_4	0 0 0 0 1 0 0 0 0	35	2.68817	1;32;2	0.0128092
874	OR1L1	OR1L1_5	0 0 0 0 1 1 0 0 0	15	1.15207	;15;	0.0128092
875	OR1L1	OR1L1_6	0 0 0 0 0 0 0 0 1	11	0.844854	;11;	0.0128092
876	OR1L1	OR1L1_7	0 1 0 0 1 0 0 0 0	11	0.844854	;11;	0.0128092
877	OR1L1	OR1L1_8	0 1 0 1 1 0 0 1 0	3	0.230415	;3;	0.0128092
878	OR1L1	OR1L1_9	1 0 0 0 0 0 0 0 0	3	0.230415	3;;	0.0128092
879	OR1L1	OR1L1_10	0 1 0 0 0 0 0 0 0	1	0.0768049	1;;	0.0128092
880	OR1L1	OR1L1_11	0 0 0 0 0 0 1 0 0	1	0.0768049	;;1	0.0128092
881	OR1L1	OR1L1_12	0 0 1 0 1 1 0 0 0	1	0.0768049	;1;	0.0128092
882	ORgene	haplotype	9_125437482_R25K 9_125437569_R54Q 9_125437602_I65N 9_125437611_F68S 9_125437664_L86V 9_125437725_V106A 9_125437769_N121D 9_125437820_R138C 9_125437901_R165W 9_125438019_L204Q 9_125438244_V279A 9_125438250_T281I 9_125438378_P324S	Num. of chromosomes	%freq	chr count in eur;afr;asn	corp _score
883	OR1L3	OR1L3_1	0 0 0 0 0 0 0 0 0 0 0 0 0	1112	85.4071	553;214;345	0.999921
884	OR1L3	OR1L3_2	0 0 0 0 0 1 1 0 0 0 1 0 1	97	7.45008	;63;34	0.0156339
885	OR1L3	OR1L3_3	0 0 0 0 0 0 1 0 0 0 0 0 0	36	2.76498	2;32;2	0.0156339
886	OR1L3	OR1L3_4	1 0 0 0 0 0 1 1 0 0 0 0 0	18	1.38249	;18;	0.0156339
887	OR1L3	OR1L3_5	0 0 0 0 0 1 1 0 0 0 0 0 0	7	0.537634	;6;1	0.0156339
888	OR1L3	OR1L3_6	0 0 0 0 1 0 0 0 0 0 0 0 0	6	0.460829	6;;	0.999921
889	OR1L3	OR1L3_7	1 0 0 0 0 0 1 0 0 1 0 0 0	5	0.384025	;5;	0.0156339
890	OR1L3	OR1L3_8	1 0 0 0 0 0 1 1 0 1 0 0 0	4	0.30722	;4;	0.0156339
891	OR1L3	OR1L3_9	0 0 0 1 0 0 0 0 0 0 0 0 0	4	0.30722	;;4	0.999921
892	OR1L3	OR1L3_10	0 0 0 0 0 1 1 0 0 0 0 0 1	2	0.15361	;2;	0.0156339
893	OR1L3	OR1L3_11	0 0 0 0 0 0 0 0 1 0 0 0 0	2	0.15361	;2;	0.999921
894	OR1L3	OR1L3_12	0 0 1 0 0 0 0 0 0 0 0 0 0	2	0.15361	1;;1	0.999921
895	OR1L3	OR1L3_13	0 0 0 0 0 0 1 1 0 0 0 0 0	1	0.0768049	;1;	0.0156339
896	OR1L3	OR1L3_14	0 0 0 0 0 0 1 0 1 0 1 0 0	1	0.0768049	1;;	0.0156339
897	OR1L3	OR1L3_15	0 0 0 0 0 1 0 0 0 0 1 0 1	1	0.0768049	1;;	0.999921
898	OR1L3	OR1L3_16	0 0 0 0 0 0 1 0 0 0 1 0 1	1	0.0768049	1;;	0.0156339
899	OR1L3	OR1L3_17	0 0 0 0 0 1 0 0 0 0 1 0 0	1	0.0768049	1;;	0.999921
900	OR1L3	OR1L3_18	0 1 0 0 0 0 1 0 0 0 0 0 0	1	0.0768049	;1;	0.0156339
901	OR1L3	OR1L3_19	0 0 0 0 0 0 0 0 0 0 0 1 0	1	0.0768049	;;1	0.999921
902	ORgene	haplotype	9_125486276_T3I 9_125486332_P22S 9_125486335_K23Q 9_125486686_W140R 9_125486689_H141Y 9_125487196_Y310H	Num. of chromosomes	%freq	chr count in eur;afr;asn	corp _score
903	OR1L4	OR1L4_1	0 0 0 0 0 0	1264	97.0814	545;333;386	0.0789971
904	OR1L4	OR1L4_2	0 0 0 1 0 0	18	1.38249	18;;	0.0789971
905	OR1L4	OR1L4_3	0 1 0 0 0 0	7	0.537634	2;4;1	0.0789971
906	OR1L4	OR1L4_4	0 0 0 0 0 1	7	0.537634	;7;	0.0789971
907	OR1L4	OR1L4_5	0 0 1 0 0 0	3	0.230415	;3;	0.0789971
908	OR1L4	OR1L4_6	0 0 0 0 1 0	2	0.15361	1;;1	0.0789971
909	OR1L4	OR1L4_7	1 0 0 0 0 0	1	0.0768049	;1;	0.0789971
910	ORgene	haplotype	9_125512193_Q23K 9_125512245_A40V 9_125512431_M102T 9_125512438_F104L 9_125512575_C150Y 9_125512770_I215T 9_125512788_R221Q 9_125512795_M223I 9_125512826_G234R 9_125512943_R273W	Num. of chromosomes	%freq	chr count in eur;afr;asn	corp _score
911	OR1L6	OR1L6_1	1 0 0 0 1 1 1 1 1 0	1076	82.6421	501;193;382	0.0649564
912	OR1L6	OR1L6_2	0 0 0 0 0 0 0 0 0 0	81	6.2212	12;67;2	0.0789971
913	OR1L6	OR1L6_3	1 0 0 0 1 0 0 0 1 0	32	2.45776	2;30;	0.0649564
914	OR1L6	OR1L6_4	1 0 0 0 1 1 0 0 1 0	26	1.99693	16;10;	0.0649564
915	OR1L6	OR1L6_5	1 1 0 0 1 1 1 1 1 0	22	1.68971	;22;	0.0649564
916	OR1L6	OR1L6_6	0 0 0 1 0 0 0 0 0 0	19	1.45929	18;;1	0.0789971
917	OR1L6	OR1L6_7	1 0 0 0 0 0 0 0 0 0	12	0.921659	;12;	0.0789971
918	OR1L6	OR1L6_8	1 0 0 0 1 1 1 1 1 1	7	0.537634	5;1;1	0.0649564
919	OR1L6	OR1L6_9	1 0 0 0 1 1 0 1 1 0	6	0.460829	4;1;1	0.0649564
920	OR1L6	OR1L6_10	1 1 0 0 1 0 0 0 1 0	5	0.384025	;5;	0.0649564
921	OR1L6	OR1L6_11	1 0 0 0 1 0 0 1 1 0	3	0.230415	;3;	0.0649564
922	OR1L6	OR1L6_12	1 0 0 0 1 0 1 1 1 0	2	0.15361	2;;	0.0649564
923	OR1L6	OR1L6_13	0 0 0 0 1 0 0 0 0 0	2	0.15361	;2;	0.0789971
924	OR1L6	OR1L6_14	0 0 0 0 1 1 1 1 1 0	1	0.0768049	1;;	0.0649564
925	OR1L6	OR1L6_15	0 0 0 1 1 0 0 0 0 0	1	0.0768049	1;;	0.0789971
926	OR1L6	OR1L6_16	1 0 0 0 1 1 1 1 0 0	1	0.0768049	1;;	0.0789971
927	OR1L6	OR1L6_17	1 0 0 1 0 0 0 0 0 0	1	0.0768049	1;;	0.0789971
928	OR1L6	OR1L6_18	1 1 0 0 1 1 0 0 1 0	1	0.0768049	;1;	0.0649564
929	OR1L6	OR1L6_19	0 0 0 0 0 0 0 0 0 1	1	0.0768049	;;1	0.0789971
930	OR1L6	OR1L6_20	0 0 0 1 0 1 0 1 1 0	1	0.0768049	1;;	0.0649564
931	OR1L6	OR1L6_21	1 0 1 0 1 1 1 1 1 0	1	0.0768049	1;;	0.0649564
932	OR1L6	OR1L6_22	1 0 0 0 1 0 0 0 0 0	1	0.0768049	;1;	0.0789971
933	ORgene	haplotype	9_125330096_R221* 9_125330125_R211P 9_125330239_N173S 9_125330240_N173H 9_125330606_R51C 9_125330678_T27P 9_125330714_L15F 9_125330749_R3I	Num. of chromosomes	%freq	chr count in eur;afr;asn	corp _score
934	OR1L8	OR1L8_1	0 1 0 0 0 1 0 0	825	63.3641	299;162;364	0.0524402
935	OR1L8	OR1L8_2	0 0 0 0 0 0 0 0	326	25.0384	218;97;11	0.0238709
936	OR1L8	OR1L8_3	0 1 0 0 0 0 0 0	81	6.2212	38;40;3	0.0524402
937	OR1L8	OR1L8_4	0 1 0 0 0 1 1 0	31	2.38095	;31;	0.0524402
938	OR1L8	OR1L8_5	0 1 0 1 0 1 0 0	10	0.768049	9;1;	0.0524402
939	OR1L8	OR1L8_6	0 1 0 0 0 1 0 1	9	0.691244	;;9	0.0524402
940	OR1L8	OR1L8_7	0 1 1 0 0 1 0 0	7	0.537634	;7;	0.0524402
941	OR1L8	OR1L8_8	0 0 0 0 1 0 0 0	6	0.460829	;6;	0.0238709
942	OR1L8	OR1L8_9	0 0 0 0 0 1 0 0	4	0.30722	2;1;1	0.0238709
943	OR1L8	OR1L8_10	1 1 0 0 0 1 0 0	3	0.230415	;3;	1.2
944	ORgene	haplotype	19_9203994_T28M 19_9204038_V43M 19_9204191_A94T 19_9204248_V113M 19_9204290_V127M 19_9204419_V170I 19_9204489_T193M 19_9204653_L248V	Num. of chromosomes	%freq	chr count in eur;afr;asn	corp _score
945	OR1M1	OR1M1_1	0 0 0 0 0 0 0 0	1240	95.2381	563;291;386	0.157737
946	OR1M1	OR1M1_2	1 0 0 0 0 0 0 0	23	1.76651	;23;	0.157737
947	OR1M1	OR1M1_3	0 0 1 0 0 1 0 0	20	1.5361	;20;	0.157737
948	OR1M1	OR1M1_4	0 0 0 1 0 0 0 0	8	0.614439	;8;	0.157737
949	OR1M1	OR1M1_5	0 1 0 0 0 0 0 1	5	0.384025	;5;	0.0925223
950	OR1M1	OR1M1_6	0 0 0 0 1 0 0 0	3	0.230415	3;;	0.157737
951	OR1M1	OR1M1_7	0 0 0 0 0 0 1 0	2	0.15361	;;2	0.157737
952	OR1M1	OR1M1_8	0 0 0 0 0 1 0 0	1	0.0768049	;1;	0.157737
953	ORgene	haplotype	9_125288887_R229H 9_125288893_R227Q 9_125289401_Y58N 9_125289521_P18S	Num. of chromosomes	%freq	chr count in eur;afr;asn	corp _score
954	OR1N1	OR1N1_1	0 0 0 1	716	54.9923	259;250;207	0.340497
955	OR1N1	OR1N1_2	0 0 0 0	418	32.1045	300;72;46	0.340497
956	OR1N1	OR1N1_3	0 1 0 1	165	12.6728	6;24;135	0.340497
957	OR1N1	OR1N1_4	0 0 1 1	2	0.15361	;2;	0.886569
958	OR1N1	OR1N1_5	1 0 0 0	1	0.0768049	1;;	0.340497
959	ORgene	haplotype	9_125315557_W37R 9_125315863_R139C 9_125316028_F194L 9_125316157_R237C 9_125316179_V244G 9_125316350_T301M	Num. of chromosomes	%freq	chr count in eur;afr;asn	corp _score
960	OR1N2	OR1N2_1	1 0 0 0 1 1	675	51.8433	270;176;229	0.371046
961	OR1N2	OR1N2_2	0 0 0 0 0 0	234	17.9724	167;58;9	0.371046
962	OR1N2	OR1N2_3	0 0 0 1 1 0	147	11.2903	4;11;132	0.327246
963	OR1N2	OR1N2_4	0 0 0 0 1 0	98	7.52688	37;47;14	0.371046
964	OR1N2	OR1N2_5	0 0 1 0 1 0	76	5.83717	47;29;	0.371046
965	OR1N2	OR1N2_6	0 0 0 0 1 1	48	3.68664	38;9;1	0.371046
966	OR1N2	OR1N2_7	1 1 0 0 1 1	15	1.15207	;15;	0.371046
967	OR1N2	OR1N2_8	1 0 0 0 1 0	3	0.230415	;1;2	0.371046
968	OR1N2	OR1N2_9	1 0 0 0 0 1	2	0.15361	2;;	0.371046
969	OR1N2	OR1N2_10	0 1 0 0 1 0	2	0.15361	;2;	0.371046
970	OR1N2	OR1N2_11	1 0 1 0 1 0	1	0.0768049	1;;	0.371046
971	OR1N2	OR1N2_12	0 0 1 0 0 0	1	0.0768049	;;1	0.371046
972	ORgene	haplotype	9_125377087_Q24R 9_125377126_I37T 9_125377375_Y120C 9_125377540_P175L 9_125377563_A183T 9_125377734_T240A	Num. of chromosomes	%freq	chr count in eur;afr;asn	corp _score
973	OR1Q1	OR1Q1_1	1 0 0 0 0 0	885	67.9724	419;194;272	0.0337214
974	OR1Q1	OR1Q1_2	0 0 0 0 0 0	256	19.6621	105;130;21	0.0337214
975	OR1Q1	OR1Q1_3	1 0 0 0 0 1	140	10.7527	39;9;92	0.114403
976	OR1Q1	OR1Q1_4	1 0 0 0 1 0	11	0.844854	;11;	0.0337214
977	OR1Q1	OR1Q1_5	1 0 1 0 0 1	3	0.230415	;;3	0.114403
978	OR1Q1	OR1Q1_6	1 0 0 1 0 0	3	0.230415	3;;	0.0337214
979	OR1Q1	OR1Q1_7	0 1 0 0 0 0	3	0.230415	;3;	0.0337214
980	OR1Q1	OR1Q1_8	1 0 1 0 0 0	1	0.0768049	;1;	0.0337214
981	ORgene	haplotype	11_57982524_Q103R 11_57982584_I123T 11_57982620_H135R 11_57982635_C140Y 11_57982676_G154S 11_57982763_N183D 11_57982896_S227I	Num. of chromosomes	%freq	chr count in eur;afr;asn	corp _score
982	OR1S1	OR1S1_1	0 0 0 0 0 0 0	640	49.1551	305;232;103	0.496536
983	OR1S1	OR1S1_2	0 1 1 0 0 1 1	587	45.0845	222;92;273	0.496536
984	OR1S1	OR1S1_3	0 1 1 0 0 0 1	52	3.99386	24;17;11	0.496536
985	OR1S1	OR1S1_4	0 0 0 1 0 0 0	9	0.691244	9;;	0.496536
986	OR1S1	OR1S1_5	1 0 0 0 0 0 0	6	0.460829	;6;	0.496536
987	OR1S1	OR1S1_6	0 1 0 0 0 0 0	3	0.230415	3;;	0.496536
988	OR1S1	OR1S1_7	0 0 0 0 0 0 1	3	0.230415	2;;1	0.496536
989	OR1S1	OR1S1_8	0 1 1 0 0 1 0	1	0.0768049	;1;	0.496536
990	OR1S1	OR1S1_9	0 1 1 0 1 1 1	1	0.0768049	1;;	0.496536
991	ORgene	haplotype	11_57970851_T268I 11_57970926_S243F 11_57970980_V225A 11_57970981_V225I 11_57971165_F163L 11_57971478_I59T	Num. of chromosomes	%freq	chr count in eur;afr;asn	corp _score
992	OR1S2	OR1S2_1	0 0 0 0 0 0	1179	90.553	500;315;364	0.967233
993	OR1S2	OR1S2_2	0 0 0 0 0 1	59	4.53149	45;11;3	0.967233
994	OR1S2	OR1S2_3	0 0 1 1 0 1	33	2.53456	18;10;5	0.967233
995	OR1S2	OR1S2_4	1 0 0 0 0 0	13	0.998464	;4;9	0.967233
996	OR1S2	OR1S2_5	0 0 0 1 0 1	8	0.614439	;2;6	0.967233
997	OR1S2	OR1S2_6	1 0 0 0 0 1	4	0.30722	;4;	0.967233
998	OR1S2	OR1S2_7	0 1 0 0 0 0	3	0.230415	3;;	0.829874
999	OR1S2	OR1S2_8	0 0 1 0 0 0	1	0.0768049	;;1	0.967233
1000	OR1S2	OR1S2_9	0 0 1 0 0 1	1	0.0768049	;1;	0.967233
1001	OR1S2	OR1S2_10	0 0 0 0 1 0	1	0.0768049	;1;	0.967233
1002	ORgene	haplotype	7_143792472_I91N 7_143792614_R138S 7_143792742_M181T 7_143792867_A223T 7_143792991_S264N 7_143793035_L279F	Num. of chromosomes	%freq	chr count in eur;afr;asn	corp _score
1003	OR2A12	OR2A12_1	0 0 0 0 0 0	1105	84.8694	486;236;383	0.166201
1004	OR2A12	OR2A12_2	0 0 0 0 1 0	160	12.2888	80;78;2	0.166201
1005	OR2A12	OR2A12_3	0 0 0 1 0 0	21	1.6129	;21;	0.166201
1006	OR2A12	OR2A12_4	0 0 0 0 0 1	8	0.614439	;8;	0.166201
1007	OR2A12	OR2A12_5	1 0 0 0 1 0	3	0.230415	;3;	0.24923
1008	OR2A12	OR2A12_6	0 0 1 0 0 0	3	0.230415	;;3	0.166201
1009	OR2A12	OR2A12_7	0 1 0 0 0 0	2	0.15361	;2;	0.166201
1010	ORgene	haplotype	7_143826374_P57S 7_143826603_S133I 7_143826678_P158H 7_143826697_S164R	Num. of chromosomes	%freq	chr count in eur;afr;asn	corp _score
1011	OR2A14	OR2A14_1	0 1 0 1	799	61.3671	263;253;283	0.999988
1012	OR2A14	OR2A14_2	0 0 0 0	470	36.0983	303;64;103	0.999988
1013	OR2A14	OR2A14_3	0 0 0 1	23	1.76651	;21;2	0.999988
1014	OR2A14	OR2A14_4	0 1 1 1	6	0.460829	;6;	0.999988
1015	OR2A14	OR2A14_5	1 1 0 1	4	0.30722	;4;	0.999994
1016	ORgene	haplotype	7_143806688_Q5K 7_143806877_I68F 7_143806940_R89G 7_143807112_T146R 7_143807304_L210P 7_143807454_V260D 7_143807515_F280L	Num. of chromosomes	%freq	chr count in eur;afr;asn	corp _score
1017	OR2A2	OR2A2_1	0 0 0 0 0 0 1	550	42.2427	170;98;282	0.0128092
1018	OR2A2	OR2A2_2	0 0 0 0 0 0 0	510	39.1705	316;93;101	0.0128092
1019	OR2A2	OR2A2_3	1 0 0 0 1 0 0	180	13.8249	77;99;4	0.0128092
1020	OR2A2	OR2A2_4	1 0 0 1 1 0 0	19	1.45929	2;17;	0.0128092
1021	OR2A2	OR2A2_5	1 1 0 0 1 0 0	14	1.07527	;14;	0.0128092
1022	OR2A2	OR2A2_6	1 0 1 0 1 0 0	11	0.844854	;11;	0.0128092
1023	OR2A2	OR2A2_7	0 0 0 0 0 1 1	7	0.537634	;7;	0.0128092
1024	OR2A2	OR2A2_8	0 0 0 0 1 0 0	5	0.384025	;5;	0.0128092
1025	OR2A2	OR2A2_9	0 0 0 0 0 1 0	5	0.384025	1;4;	0.0128092
1026	OR2A2	OR2A2_10	0 0 0 1 0 0 1	1	0.0768049	;;1	0.0128092
1027	ORgene	haplotype	7_143771317_G2A 7_143771536_S75N 7_143771557_V82A 7_143771937_A209P 7_143772205_G298A	Num. of chromosomes	%freq	chr count in eur;afr;asn	corp _score
1028	OR2A25	OR2A25_1	0 1 0 1 0	534	41.0138	211;186;137	0.205712
1029	OR2A25	OR2A25_2	0 0 0 0 0	458	35.1767	295;34;129	0.205712
1030	OR2A25	OR2A25_3	0 1 1 1 0	174	13.3641	40;16;118	0.205712
1031	OR2A25	OR2A25_4	0 1 0 0 0	80	6.14439	10;68;2	0.205712
1032	OR2A25	OR2A25_5	0 0 0 1 0	46	3.53303	6;39;1	0.205712
1033	OR2A25	OR2A25_6	0 1 1 0 0	4	0.30722	4;;	0.205712
1034	OR2A25	OR2A25_7	0 1 0 1 1	3	0.230415	;3;	0.205712
1035	OR2A25	OR2A25_8	0 0 1 0 0	1	0.0768049	;;1	0.205712
1036	OR2A25	OR2A25_9	0 1 0 0 1	1	0.0768049	;1;	0.205712
1037	OR2A25	OR2A25_10	1 1 0 1 0	1	0.0768049	;1;	0.205712
1038	ORgene	haplotype	7_143747497_M1I 7_143747524_E10D 7_143747796_T101N 7_143747799_F102S 7_143747870_I126V 7_143748011_E173K 7_143748098_A202S 7_143748257_A255T	Num. of chromosomes	%freq	chr count in eur;afr;asn	corp _score
1039	OR2A5	OR2A5_1	0 0 0 0 0 0 0 0	940	72.1966	421;143;376	0.143553
1040	OR2A5	OR2A5_2	0 0 0 0 1 0 1 1	260	19.9693	139;111;10	0.143553
1041	OR2A5	OR2A5_3	0 0 0 0 1 0 1 0	38	2.91859	;37;1	0.143553
1042	OR2A5	OR2A5_4	0 1 0 0 0 0 0 0	26	1.99693	;26;	0.143553
1043	OR2A5	OR2A5_5	0 0 0 0 1 1 1 0	15	1.15207	2;13;	0.143553
1044	OR2A5	OR2A5_6	1 0 0 0 0 0 0 0	6	0.460829	;6;	1.2
1045	OR2A5	OR2A5_7	0 0 0 1 1 0 0 0	5	0.384025	;5;	0.143553
1046	OR2A5	OR2A5_8	0 0 1 0 0 0 0 0	4	0.30722	;4;	0.143553
1047	OR2A5	OR2A5_9	0 0 0 0 0 0 1 0	3	0.230415	2;1;	0.143553
1048	OR2A5	OR2A5_10	0 0 0 0 1 0 0 0	2	0.15361	2;;	0.143553
1049	OR2A5	OR2A5_11	0 0 0 0 1 1 0 0	1	0.0768049	;;1	0.143553
1050	OR2A5	OR2A5_12	0 0 0 0 0 0 1 1	1	0.0768049	;1;	0.143553
1051	OR2A5	OR2A5_13	0 0 0 1 1 0 0 1	1	0.0768049	;1;	0.143553
1052	ORgene	haplotype	7_143956006_T239S	Num. of chromosomes	%freq	chr count in eur;afr;asn	corp _score
1053	OR2A7	OR2A7_1	0	1295	99.2341	560;347;388	0.996543
1054	OR2A7	OR2A7_2	1	7	0.765864	6;1;	0.999064
1055	ORgene	haplotype	7_99473801_S286P 7_99473858_L267V 7_99474007_Y217C 7_99474016_S214F 7_99474143_R172W 7_99474158_P167T 7_99474427_I77T	Num. of chromosomes	%freq	chr count in eur;afr;asn	corp _score
1056	OR2AE1	OR2AE1_1	0 0 0 0 0 0 0	597	45.8525	290;30;277	0.839913
1057	OR2AE1	OR2AE1_2	0 0 0 0 0 0 1	430	33.0261	240;81;109	0.839913
1058	OR2AE1	OR2AE1_3	0 1 0 0 0 0 1	169	12.98	34;133;2	0.839913
1059	OR2AE1	OR2AE1_4	1 0 1 0 0 0 1	71	5.45315	1;70;	0.999987
1060	OR2AE1	OR2AE1_5	1 0 1 0 1 1 1	18	1.38249	1;17;	0.999987
1061	OR2AE1	OR2AE1_6	1 0 1 0 1 0 1	8	0.614439	;8;	0.999987
1062	OR2AE1	OR2AE1_7	0 0 0 1 0 0 1	7	0.537634	;7;	0.839913
1063	OR2AE1	OR2AE1_8	0 1 0 0 0 0 0	1	0.0768049	;1;	0.839913
1064	OR2AE1	OR2AE1_9	0 0 0 0 1 0 0	1	0.0768049	;1;	0.839913
1065	ORgene	haplotype	11_6806393_N42S 11_6806463_Q65H 11_6806609_L114P 11_6806671_L135V 11_6806690_C141S 11_6806816_H183P 11_6806827_V187L 11_6806930_I221N 11_6807052_P262T	Num. of chromosomes	%freq	chr count in eur;afr;asn	corp _score
1066	OR2AG1	OR2AG1_1	0 0 0 0 0 0 0 0 0	948	72.8111	400;251;297	0.1207
1067	OR2AG1	OR2AG1_2	0 0 0 0 0 0 1 0 0	270	20.7373	164;16;90	0.117542
1068	OR2AG1	OR2AG1_3	1 0 1 0 0 0 0 0 0	28	2.15054	;28;	0.999978
1069	OR2AG1	OR2AG1_4	0 0 0 1 0 1 1 0 0	21	1.6129	;21;	0.117542
1070	OR2AG1	OR2AG1_5	1 0 1 0 0 0 0 0 1	14	1.07527	;14;	0.999978
1071	OR2AG1	OR2AG1_6	1 1 1 0 0 0 0 0 0	6	0.460829	;6;	0.999978
1072	OR2AG1	OR2AG1_7	0 0 0 0 1 0 0 0 0	6	0.460829	;6;	0.1207
1073	OR2AG1	OR2AG1_8	1 0 0 0 0 0 0 0 0	3	0.230415	;3;	0.99994
1074	OR2AG1	OR2AG1_9	0 0 0 0 0 0 0 1 0	3	0.230415	;3;	0.1207
1075	OR2AG1	OR2AG1_10	0 0 1 0 0 0 1 0 0	2	0.15361	1;;1	0.266054
1076	OR2AG1	OR2AG1_11	0 0 0 0 0 1 1 0 0	1	0.0768049	1;;	0.117542
1077	ORgene	haplotype	11_6789294_R299G 11_6789929_R87L 11_6790028_R54P 11_6790106_Y28C	Num. of chromosomes	%freq	chr count in eur;afr;asn	corp _score
1078	OR2AG2	OR2AG2_1	0 0 0 1	416	31.9508	146;92;178	0.117542
1079	OR2AG2	OR2AG2_2	0 1 0 1	301	23.1183	173;54;74	0.117542
1080	OR2AG2	OR2AG2_3	1 0 1 1	208	15.9754	62;109;37	0.117542
1081	OR2AG2	OR2AG2_4	0 0 0 0	172	13.2104	107;35;30	0.117542
1082	OR2AG2	OR2AG2_5	0 0 1 1	126	9.67742	75;3;48	0.117542
1083	OR2AG2	OR2AG2_6	1 0 0 1	73	5.60676	;52;21	0.117542
1084	OR2AG2	OR2AG2_7	1 1 0 1	4	0.30722	2;2;	0.117542
1085	OR2AG2	OR2AG2_8	0 1 1 1	1	0.0768049	;1;	0.117542
1086	OR2AG2	OR2AG2_9	0 1 0 0	1	0.0768049	1;;	0.117542
1087	ORgene	haplotype	1_248097198_T43M 1_248097201_L44P 1_248097461_R131C	Num. of chromosomes	%freq	chr count in eur;afr;asn	corp _score
1088	OR2AJ1	OR2AJ1_1	0 0 0	1273	97.7727	551;338;384	0.997247
1089	OR2AJ1	OR2AJ1_2	0 0 1	13	0.998464	13;;	0.997247
1090	OR2AJ1	OR2AJ1_3	1 0 0	11	0.844854	1;10;	0.997247
1091	OR2AJ1	OR2AJ1_4	0 1 0	5	0.384025	1;;4	0.997247
1092	ORgene	haplotype	1_248128722_V15A 1_248128725_G16D 1_248128929_S84N 1_248128983_Y102F 1_248129156_T160A 1_248129195_L173F 1_248129240_V188M 1_248129486_R270W 1_248129501_A275T	Num. of chromosomes	%freq	chr count in eur;afr;asn	corp _score
1093	OR2AK2	OR2AK2_1	0 0 0 0 0 0 1 0 0	560	43.0108	366;32;162	0.177163
1094	OR2AK2	OR2AK2_2	0 0 1 0 0 0 0 0 0	405	31.106	168;68;169	0.177163
1095	OR2AK2	OR2AK2_3	0 0 0 0 0 0 0 0 0	264	20.2765	12;213;39	0.177163
1096	OR2AK2	OR2AK2_4	1 0 1 0 0 0 0 1 0	43	3.30261	18;9;16	0.177163
1097	OR2AK2	OR2AK2_5	0 0 1 0 0 0 0 1 0	13	0.998464	;13;	0.177163
1098	OR2AK2	OR2AK2_6	0 1 1 0 0 1 0 0 1	7	0.537634	;7;	0.177163
1099	OR2AK2	OR2AK2_7	0 0 0 1 0 0 0 0 0	6	0.460829	;6;	0.177163
1100	OR2AK2	OR2AK2_8	0 0 1 0 0 0 1 0 0	2	0.15361	;;2	0.177163
1101	OR2AK2	OR2AK2_9	1 0 0 0 0 0 1 1 0	1	0.0768049	1;;	0.177163
1102	OR2AK2	OR2AK2_10	0 0 0 0 1 0 1 0 0	1	0.0768049	1;;	0.177163
1103	ORgene	haplotype	12_55968284_L29P 12_55968398_L67S 12_55968608_R137K 12_55968676_L160V 12_55968938_S247F 12_55968949_G251R 12_55968994_D266H 12_55969028_T277I	Num. of chromosomes	%freq	chr count in eur;afr;asn	corp _score
1104	OR2AP1	OR2AP1_1	0 0 0 0 0 0 0 0	1165	89.4777	533;264;368	0.24442
1105	OR2AP1	OR2AP1_2	0 0 0 0 0 1 0 0	71	5.45315	32;19;20	0.24442
1106	OR2AP1	OR2AP1_3	0 0 0 0 0 0 1 1	23	1.76651	;23;	0.24442
1107	OR2AP1	OR2AP1_4	1 0 0 0 0 1 0 0	22	1.68971	;22;	0.269987
1108	OR2AP1	OR2AP1_5	0 0 0 1 0 0 0 0	16	1.22888	;16;	0.24442
1109	OR2AP1	OR2AP1_6	0 1 0 0 0 0 0 0	2	0.15361	;2;	0.24442
1110	OR2AP1	OR2AP1_7	0 0 0 1 1 0 0 0	1	0.0768049	;1;	0.24442
1111	OR2AP1	OR2AP1_8	0 0 1 0 0 0 0 0	1	0.0768049	;1;	0.24442
1112	OR2AP1	OR2AP1_9	0 0 0 0 0 0 0 1	1	0.0768049	1;;	0.24442
1113	ORgene	haplotype	11_74800034_A242G 11_74800716_V15I	Num. of chromosomes	%freq	chr count in eur;afr;asn	corp _score
1114	OR2AT4	OR2AT4_1	0 0	1285	98.14	564;333;388	0.183969
1115	OR2AT4	OR2AT4_2	1 0	11	1.2035	2;9;	0.392192
1116	OR2AT4	OR2AT4_3	0 1	6	0.656455	;6;	0.183969
1117	ORgene	haplotype	1_247614386_D300G 1_247614407_T293I 1_247614417_N290H 1_247614593_R231M 1_247614606_R227W 1_247614617_G223D 1_247614657_F210L 1_247614685_D200E 1_247614693_V198M 1_247614750_N179D 1_247614896_I130S 1_247615148_N46S 1_247615250_S12Y	Num. of chromosomes	%freq	chr count in eur;afr;asn	corp _score
1118	OR2B11	OR2B11_1	0 0 0 0 0 1 0 0 1 0 0 0 0	420	32.2581	200;51;169	0.208663
1119	OR2B11	OR2B11_2	0 0 0 0 0 0 0 0 1 0 1 0 0	381	29.2627	212;16;153	0.719921
1120	OR2B11	OR2B11_3	0 0 0 0 0 0 0 0 1 0 0 0 0	181	13.9017	32;115;34	0.208663
1121	OR2B11	OR2B11_4	1 1 0 0 0 0 0 0 1 0 0 0 0	99	7.60369	65;31;3	0.208663
1122	OR2B11	OR2B11_5	0 0 0 0 0 1 0 0 1 0 1 0 0	65	4.99232	48;2;15	0.719921
1123	OR2B11	OR2B11_6	0 0 0 0 0 0 1 0 0 0 0 0 0	54	4.14747	;54;	0.208663
1124	OR2B11	OR2B11_7	1 1 0 0 0 0 1 0 0 0 0 0 0	19	1.45929	;19;	0.208663
1125	OR2B11	OR2B11_8	1 1 0 0 1 0 1 0 0 0 0 0 0	10	0.768049	;10;	0.208663
1126	OR2B11	OR2B11_9	1 1 0 0 0 0 0 0 0 0 0 0 0	8	0.614439	;8;	0.208663
1127	OR2B11	OR2B11_10	0 0 0 0 0 0 1 0 0 0 1 0 0	8	0.614439	1;7;	0.719921
1128	OR2B11	OR2B11_11	0 0 0 0 0 1 0 0 0 0 0 0 0	8	0.614439	;8;	0.208663
1129	OR2B11	OR2B11_12	0 0 0 0 0 0 0 0 0 0 0 0 0	7	0.537634	;7;	0.208663
1130	OR2B11	OR2B11_13	0 0 0 0 0 0 0 0 1 0 1 1 0	5	0.384025	;5;	0.999997
1131	OR2B11	OR2B11_14	0 0 0 0 0 1 0 0 1 1 0 0 0	5	0.384025	;;5	0.208663
1132	OR2B11	OR2B11_15	1 1 0 0 0 0 1 1 0 0 0 0 0	4	0.30722	;4;	0.208663
1133	OR2B11	OR2B11_16	0 1 0 0 0 0 0 0 1 0 0 0 0	3	0.230415	1;1;1	0.208663
1134	OR2B11	OR2B11_17	1 1 0 0 0 0 0 0 1 0 1 0 0	3	0.230415	3;;	0.719921
1135	OR2B11	OR2B11_18	0 0 0 0 0 0 0 0 1 0 1 0 1	2	0.15361	;;2	0.719921
1136	OR2B11	OR2B11_19	0 0 1 0 0 1 0 0 1 0 0 0 0	2	0.15361	;2;	0.119337
1137	OR2B11	OR2B11_20	0 0 0 0 1 0 0 0 1 0 1 0 0	2	0.15361	;;2	0.719921
1138	OR2B11	OR2B11_21	0 0 0 0 0 0 0 0 0 0 1 0 0	2	0.15361	1;1;	0.719921
1139	OR2B11	OR2B11_22	0 0 0 0 0 1 0 0 0 0 1 0 0	2	0.15361	;;2	0.719921
1140	OR2B11	OR2B11_23	0 0 0 0 0 0 0 0 1 0 0 1 0	2	0.15361	;2;	0.999969
1141	OR2B11	OR2B11_24	0 0 0 0 0 0 1 0 0 0 0 1 0	2	0.15361	;2;	0.999969
1142	OR2B11	OR2B11_25	0 0 0 0 0 1 0 0 1 1 1 0 0	1	0.0768049	;;1	0.719921
1143	OR2B11	OR2B11_26	0 1 0 0 0 1 0 0 1 0 0 0 0	1	0.0768049	;;1	0.208663
1144	OR2B11	OR2B11_27	0 0 0 0 0 0 0 0 0 0 1 1 0	1	0.0768049	;1;	0.999997
1145	OR2B11	OR2B11_28	0 1 0 0 0 0 0 0 1 0 1 0 0	1	0.0768049	;1;	0.719921
1146	OR2B11	OR2B11_29	0 0 0 0 0 0 1 0 1 0 0 0 0	1	0.0768049	1;;	0.208663
1147	OR2B11	OR2B11_30	0 0 0 0 0 0 0 0 1 0 0 0 1	1	0.0768049	1;;	0.208663
1148	OR2B11	OR2B11_31	1 1 0 0 0 1 0 0 1 0 0 0 0	1	0.0768049	1;;	0.208663
1149	OR2B11	OR2B11_32	0 0 0 1 0 0 0 0 1 0 0 0 0	1	0.0768049	;1;	0.208663
1150	ORgene	haplotype	6_27879055_Y348F 6_27879200_A300S 6_27879289_R270Q 6_27879397_Q234R 6_27879448_S217L 6_27879551_A183P 6_27879869_T77P 6_27879872_S76G 6_27879982_I39T	Num. of chromosomes	%freq	chr count in eur;afr;asn	corp _score
1151	OR2B2	OR2B2_1	0 0 0 0 0 0 0 0 0	1135	87.1736	478;311;346	0.448836
1152	OR2B2	OR2B2_2	0 0 0 0 0 1 0 0 0	60	4.60829	12;13;35	0.448836
1153	OR2B2	OR2B2_3	0 1 0 0 0 0 0 0 1	47	3.60983	45;2;	0.448836
1154	OR2B2	OR2B2_4	0 0 0 1 0 0 0 0 0	40	3.0722	31;8;1	0.448836
1155	OR2B2	OR2B2_5	0 0 0 0 1 1 0 0 0	5	0.384025	;;5	0.70681
1156	OR2B2	OR2B2_6	0 0 0 0 0 0 1 0 0	5	0.384025	;5;	0.448836
1157	OR2B2	OR2B2_7	1 0 0 0 0 0 0 0 0	4	0.30722	;4;	0.448836
1158	OR2B2	OR2B2_8	0 0 1 0 0 0 0 0 0	3	0.230415	;2;1	0.448836
1159	OR2B2	OR2B2_9	0 1 0 0 0 0 0 0 0	2	0.15361	;2;	0.448836
1160	OR2B2	OR2B2_10	0 0 0 0 0 0 0 1 0	1	0.0768049	;1;	0.448836
1161	ORgene	haplotype	6_29054221_D269Y 6_29054914_T38S 6_29054923_Y35H	Num. of chromosomes	%freq	chr count in eur;afr;asn	corp _score
1162	OR2B3	OR2B3_1	0 0 0	1289	98.5777	554;347;388	0.995988
1163	OR2B3	OR2B3_2	0 1 0	7	0.765864	7;;	0.995988
1164	OR2B3	OR2B3_3	0 0 1	5	0.547046	5;;	0.99884
1165	OR2B3	OR2B3_4	1 0 0	1	0.109409	;1;	0.995988
1166	ORgene	haplotype	6_27925367_V117I 6_27925394_I126V 6_27925629_E204V 6_27925827_Q270R	Num. of chromosomes	%freq	chr count in eur;afr;asn	corp _score
1167	OR2B6	OR2B6_1	0 0 0 0	1119	85.9447	515;264;340	0.349227
1168	OR2B6	OR2B6_2	1 0 0 0	100	7.68049	33;62;5	0.349227
1169	OR2B6	OR2B6_3	0 0 0 1	62	4.7619	11;13;38	0.349227
1170	OR2B6	OR2B6_4	0 0 1 0	19	1.45929	7;8;4	0.349227
1171	OR2B6	OR2B6_5	0 1 1 0	1	0.0768049	;1;	0.349227
1172	OR2B6	OR2B6_6	0 1 0 0	1	0.0768049	;;1	0.349227
1173	ORgene	haplotype	16_3405986_G16S 16_3406112_P58S 16_3406446_C169Y 16_3406454_R172W 16_3406478_E180K 16_3406626_R229H 16_3406725_P262L 16_3406838_A300T 16_3406875_G312D	Num. of chromosomes	%freq	chr count in eur;afr;asn	corp _score
1174	OR2C1	OR2C1_1	0 0 0 0 0 0 0 0 0	915	70.2765	406;206;303	0.563076
1175	OR2C1	OR2C1_2	1 0 0 0 0 1 0 0 0	315	24.1935	144;111;60	0.563076
1176	OR2C1	OR2C1_3	0 1 0 0 0 0 0 0 0	27	2.07373	4;2;21	0.733344
1177	OR2C1	OR2C1_4	1 0 1 0 0 1 0 0 0	17	1.30568	;17;	0.563076
1178	OR2C1	OR2C1_5	0 0 0 0 0 0 0 0 1	11	0.844854	;11;	0.563076
1179	OR2C1	OR2C1_6	0 0 0 0 0 0 0 1 0	9	0.691244	9;;	0.563076
1180	OR2C1	OR2C1_7	0 0 0 1 0 0 0 0 0	2	0.15361	;;2	0.563076
1181	OR2C1	OR2C1_8	0 0 0 0 0 0 1 0 0	2	0.15361	1;;1	0.563076
1182	OR2C1	OR2C1_9	0 0 0 0 0 1 0 0 0	2	0.15361	;1;1	0.563076
1183	OR2C1	OR2C1_10	1 0 0 0 1 1 0 0 0	1	0.0768049	1;;	0.563076
1184	OR2C1	OR2C1_11	0 0 0 0 1 0 0 0 0	1	0.0768049	1;;	0.563076
1185	ORgene	haplotype	1_247694949_L288V 1_247695283_H176Q 1_247695427_R128S 1_247695612_P67S 1_247695698_S38L 1_247695726_I29L 1_247695756_T19A	Num. of chromosomes	%freq	chr count in eur;afr;asn	corp _score
1186	OR2C3	OR2C3_1	0 0 0 1 0 0 1	986	75.7296	391;241;354	0.954241
1187	OR2C3	OR2C3_2	1 0 0 1 0 0 1	162	12.4424	92;38;32	0.954241
1188	OR2C3	OR2C3_3	0 0 1 1 0 0 1	96	7.37327	82;12;2	0.954241
1189	OR2C3	OR2C3_4	0 0 0 1 0 0 0	31	2.38095	1;30;	0.954241
1190	OR2C3	OR2C3_5	0 1 0 1 0 0 1	20	1.5361	;20;	0.954241
1191	OR2C3	OR2C3_6	0 0 0 0 0 0 0	3	0.230415	;3;	0.954241
1192	OR2C3	OR2C3_7	0 0 0 1 1 0 1	3	0.230415	;3;	0.954241
1193	OR2C3	OR2C3_8	0 0 0 1 0 1 1	1	0.0768049	;1;	0.954241
1194	ORgene	haplotype	11_6913073_R220H 11_6913127_M202T 11_6913243_I163M 11_6913281_S151G 11_6913290_S148P 11_6913373_Y120S 11_6913482_H84Y 11_6913540_C64*	Num. of chromosomes	%freq	chr count in eur;afr;asn	corp _score
1195	OR2D2	OR2D2_1	0 0 0 0 0 0 0 0	525	40.3226	178;176;171	0.491621
1196	OR2D2	OR2D2_2	0 1 0 0 0 0 0 0	342	26.2673	171;38;133	0.491621
1197	OR2D2	OR2D2_3	0 1 0 0 1 0 0 0	196	15.0538	126;15;55	0.491621
1198	OR2D2	OR2D2_4	0 0 1 0 0 0 0 0	171	13.1336	87;55;29	0.491621
1199	OR2D2	OR2D2_5	0 0 0 0 0 0 1 0	30	2.30415	;30;	0.491621
1200	OR2D2	OR2D2_6	0 0 0 0 0 0 0 1	17	1.30568	;17;	1.2
1201	OR2D2	OR2D2_7	0 0 0 0 0 1 0 0	11	0.844854	;11;	0.491621
1202	OR2D2	OR2D2_8	1 0 0 0 0 0 0 0	6	0.460829	;6;	0.491621
1203	OR2D2	OR2D2_9	0 1 0 1 0 0 0 0	4	0.30722	4;;	0.491621
1204	ORgene	haplotype	11_6942449_T73A 11_6942476_L82I 11_6942555_I108T 11_6942695_R155W 11_6942723_S164F 11_6942726_W165S 11_6942830_L200F 11_6942915_S228F 11_6943130_M300V 11_6943179_A316V	Num. of chromosomes	%freq	chr count in eur;afr;asn	corp _score
1205	OR2D3	OR2D3_1	0 0 0 0 0 0 0 0 0 0	462	35.4839	112;178;172	0.140742
1206	OR2D3	OR2D3_2	0 1 0 0 0 1 0 0 0 0	376	28.8786	212;25;139	0.140742
1207	OR2D3	OR2D3_3	0 1 0 0 0 0 0 0 0 0	236	18.126	153;77;6	0.140742
1208	OR2D3	OR2D3_4	0 0 0 1 0 0 0 0 0 0	164	12.596	83;13;68	0.140742
1209	OR2D3	OR2D3_5	0 0 0 0 1 0 0 0 0 0	32	2.45776	;32;	0.140742
1210	OR2D3	OR2D3_6	0 0 0 0 1 0 0 0 0 1	12	0.921659	;12;	0.140742
1211	OR2D3	OR2D3_7	0 1 0 0 0 0 1 0 0 0	5	0.384025	;5;	0.140742
1212	OR2D3	OR2D3_8	0 0 0 0 0 0 0 0 1 0	5	0.384025	;5;	0.140742
1213	OR2D3	OR2D3_9	0 0 0 0 0 1 0 0 0 0	3	0.230415	3;;	0.140742
1214	OR2D3	OR2D3_10	0 0 1 1 0 0 0 0 0 0	3	0.230415	;;3	0.140742
1215	OR2D3	OR2D3_11	0 1 0 0 0 1 0 1 0 0	2	0.15361	2;;	0.140742
1216	OR2D3	OR2D3_12	1 0 0 0 0 0 0 0 0 0	1	0.0768049	;1;	0.140742
1217	OR2D3	OR2D3_13	0 0 0 1 0 1 0 0 0 0	1	0.0768049	1;;	0.140742
1218	ORgene	haplotype	7_143657427_R122C 7_143657473_H137R 7_143657547_I162V	Num. of chromosomes	%freq	chr count in eur;afr;asn	corp _score
1219	OR2F1	OR2F1_1	0 0 0	1013	77.8034	499;198;316	0.611724
1220	OR2F1	OR2F1_2	0 1 0	143	10.9831	19;120;4	0.611724
1221	OR2F1	OR2F1_3	1 1 0	128	9.83103	46;26;56	0.965568
1222	OR2F1	OR2F1_4	1 0 0	14	1.07527	2;;12	0.965568
1223	OR2F1	OR2F1_5	0 0 1	4	0.30722	;4;	0.611724
1224	ORgene	haplotype	7_143632717_R131Q 7_143632833_T170A 7_143632983_R220W 7_143632984_R220Q 7_143633157_Y278H	Num. of chromosomes	%freq	chr count in eur;afr;asn	corp _score
1225	OR2F2	OR2F2_1	0 0 0 0 0	1044	80.1843	440;227;377	0.507094
1226	OR2F2	OR2F2_2	0 1 0 0 1	137	10.5223	84;53;	0.507094
1227	OR2F2	OR2F2_3	0 0 0 0 1	79	6.06759	18;58;3	0.507094
1228	OR2F2	OR2F2_4	0 0 0 1 0	32	2.45776	21;6;5	0.507094
1229	OR2F2	OR2F2_5	1 0 0 0 0	3	0.230415	2;1;	0.507094
1230	OR2F2	OR2F2_6	0 0 1 0 0	3	0.230415	;;3	0.507094
1231	OR2F2	OR2F2_7	0 0 1 0 1	3	0.230415	;3;	0.507094
1232	OR2F2	OR2F2_8	1 0 0 1 0	1	0.0768049	1;;	0.507094
1233	ORgene	haplotype	1_247751731_P24A 1_247751881_R74G 1_247752019_V120L 1_247752109_M150V 1_247752161_L167P 1_247752367_R236G 1_247752386_G242E 1_247752518_R286H	Num. of chromosomes	%freq	chr count in eur;afr;asn	corp _score
1234	OR2G2	OR2G2_1	0 0 1 0 0 0 0 0	323	24.808	162;42;119	1
1235	OR2G2	OR2G2_2	0 0 1 0 1 1 0 0	283	21.7358	122;2;159	1
1236	OR2G2	OR2G2_3	0 0 0 0 0 0 0 0	218	16.7435	33;132;53	1
1237	OR2G2	OR2G2_4	0 0 0 0 1 0 0 0	94	7.21966	48;2;44	1
1238	OR2G2	OR2G2_5	0 0 0 0 0 1 0 0	85	6.52842	5;79;1	1
1239	OR2G2	OR2G2_6	1 0 1 0 0 1 0 0	76	5.83717	68;2;6	1
1240	OR2G2	OR2G2_7	0 0 0 1 0 1 0 0	49	3.76344	33;13;3	1
1241	OR2G2	OR2G2_8	0 0 0 0 1 1 0 0	35	2.68817	34;1;	1
1242	OR2G2	OR2G2_9	0 0 1 0 0 1 0 0	21	1.6129	13;6;2	1
1243	OR2G2	OR2G2_10	1 0 0 0 0 0 0 0	18	1.38249	;18;	1
1244	OR2G2	OR2G2_11	0 0 0 1 0 0 0 0	17	1.30568	2;15;	1
1245	OR2G2	OR2G2_12	0 0 0 0 0 0 1 0	17	1.30568	;17;	1
1246	OR2G2	OR2G2_13	0 0 1 1 0 0 0 0	16	1.22888	16;;	1
1247	OR2G2	OR2G2_14	0 0 1 0 1 0 0 0	12	0.921659	7;4;1	1
1248	OR2G2	OR2G2_15	0 1 1 0 0 0 0 0	11	0.844854	11;;	1
1249	OR2G2	OR2G2_16	0 0 0 0 0 0 0 1	8	0.614439	;8;	1
1250	OR2G2	OR2G2_17	0 0 1 1 0 1 0 0	4	0.30722	4;;	1
1251	OR2G2	OR2G2_18	1 0 0 0 1 0 0 0	3	0.230415	3;;	1
1252	OR2G2	OR2G2_19	0 0 0 1 1 0 0 0	3	0.230415	;3;	1
1253	OR2G2	OR2G2_20	1 0 1 0 0 0 0 0	2	0.15361	2;;	1
1254	OR2G2	OR2G2_21	1 0 1 0 1 1 0 0	2	0.15361	1;1;	1
1255	OR2G2	OR2G2_22	1 0 1 0 1 0 0 0	1	0.0768049	1;;	1
1256	OR2G2	OR2G2_23	0 0 1 1 1 0 0 0	1	0.0768049	;1;	1
1257	OR2G2	OR2G2_24	1 0 0 0 0 1 0 0	1	0.0768049	;1;	1
1258	OR2G2	OR2G2_25	0 0 0 0 0 1 0 1	1	0.0768049	;1;	1
1259	OR2G2	OR2G2_26	0 0 0 1 1 1 0 0	1	0.0768049	1;;	1
1260	ORgene	haplotype	1_247768948_P21S 1_247769033_S49* 1_247769062_M59V 1_247769082_N65K 1_247769378_L164S 1_247769425_E180K 1_247769573_K229I 1_247769659_V258M 1_247769752_I289V 1_247769768_N294I 1_247769786_A300D	Num. of chromosomes	%freq	chr count in eur;afr;asn	corp _score
1261	OR2G3	OR2G3_1	0 0 0 0 0 0 0 0 0 0 0	700	53.7634	319;166;215	0.281015
1262	OR2G3	OR2G3_2	0 0 0 0 0 0 0 0 1 0 0	415	31.874	179;70;166	0.281015
1263	OR2G3	OR2G3_3	0 0 1 0 0 0 0 0 1 0 0	69	5.29954	62;3;4	0.765204
1264	OR2G3	OR2G3_4	1 0 0 0 0 0 0 1 0 0 0	33	2.53456	2;29;2	0.281015
1265	OR2G3	OR2G3_5	0 0 0 0 0 0 0 1 0 0 0	30	2.30415	;30;	0.281015
1266	OR2G3	OR2G3_6	0 0 0 0 0 1 0 0 0 0 0	19	1.45929	;19;	0.281015
1267	OR2G3	OR2G3_7	0 0 0 0 0 0 0 0 0 0 1	19	1.45929	;19;	0.281015
1268	OR2G3	OR2G3_8	0 0 0 0 0 1 1 0 0 0 0	8	0.614439	;8;	0.281015
1269	OR2G3	OR2G3_9	0 0 0 1 0 0 0 0 0 0 0	4	0.30722	4;;	0.281015
1270	OR2G3	OR2G3_10	1 0 0 0 1 0 0 1 0 0 0	2	0.15361	;2;	0.281015
1271	OR2G3	OR2G3_11	0 0 0 0 0 1 0 0 0 1 0	1	0.0768049	;1;	0.281015
1272	OR2G3	OR2G3_12	0 0 0 0 0 0 0 0 0 1 0	1	0.0768049	;;1	0.281015
1273	OR2G3	OR2G3_13	0 1 0 0 0 0 0 0 0 0 1	1	0.0768049	;1;	1.2
1274	ORgene	haplotype	1_248685089_V48I 1_248685401_G152S 1_248685421_I158M 1_248685599_Y218D 1_248685689_V248I 1_248685719_M258L	Num. of chromosomes	%freq	chr count in eur;afr;asn	corp _score
1275	OR2G6	OR2G6_1	0 0 0 0 0 0	1078	82.7957	495;234;349	0.764771
1276	OR2G6	OR2G6_2	0 0 0 0 0 1	201	15.4378	70;92;39	0.764771
1277	OR2G6	OR2G6_3	0 0 1 0 0 0	14	1.07527	1;13;	0.764771
1278	OR2G6	OR2G6_4	0 1 0 0 1 0	4	0.30722	;4;	0.764771
1279	OR2G6	OR2G6_5	1 0 0 0 0 0	3	0.230415	;3;	0.739835
1280	OR2G6	OR2G6_6	0 0 0 1 0 0	2	0.15361	;2;	0.764771
1281	ORgene	haplotype	6_29429717_M57I 6_29429733_D63N 6_29429785_L80P 6_29430213_V223M 6_29430344_Q266H 6_29430356_K270N 6_29430388_P281R	Num. of chromosomes	%freq	chr count in eur;afr;asn	corp _score
1282	OR2H1	OR2H1_1	0 0 0 0 0 0 0	1197	91.9355	550;264;383	0.298552
1283	OR2H1	OR2H1_2	0 1 0 0 0 0 0	52	3.99386	8;40;4	0.298552
1284	OR2H1	OR2H1_3	0 0 0 0 1 0 0	19	1.45929	1;18;	0.298552
1285	OR2H1	OR2H1_4	1 0 0 0 0 0 0	10	0.768049	;10;	0.780169
1286	OR2H1	OR2H1_5	0 0 0 1 0 0 0	8	0.614439	7;;1	0.58865
1287	OR2H1	OR2H1_6	0 0 1 0 0 0 0	8	0.614439	;8;	0.243222
1288	OR2H1	OR2H1_7	0 0 0 0 0 0 1	5	0.384025	;5;	0.443771
1289	OR2H1	OR2H1_8	0 0 0 0 0 1 0	3	0.230415	;3;	0.298552
1290	ORgene	haplotype	6_29555738_S6Y 6_29555809_L30F 6_29555864_A48V 6_29556352_E838D	Num. of chromosomes	%freq	chr count in eur;afr;asn	corp _score
1291	OR2H2	OR2H2_1	0 1 0 0	603	46.3134	206;220;177	0.340456
1292	OR2H2	OR2H2_2	0 1 1 0	370	28.4178	135;87;148	0.340456
1293	OR2H2	OR2H2_3	0 0 0 0	291	22.3502	218;30;43	0.340456
1294	OR2H2	OR2H2_4	1 1 1 0	37	2.84178	7;10;20	0.340456
1295	OR2H2	OR2H2_5	0 1 0 1	1	0.0768049	;1;	0.340456
1296	ORgene	haplotype	6_29141566_V52M 6_29141632_Y74H 6_29141672_R87Q 6_29141732_A107E 6_29141746_E112K 6_29141849_V146A 6_29141996_A195G 6_29142020_M203T 6_29142064_T218A 6_29142317_A302V 6_29142347_K312M	Num. of chromosomes	%freq	chr count in eur;afr;asn	corp _score
1297	OR2J2	OR2J2_1	0 0 0 0 0 0 0 0 0 0 0	730	56.0676	236;287;207	0.789433
1298	OR2J2	OR2J2_2	0 1 0 0 0 1 0 0 1 0 0	441	33.871	287;15;139	0.789433
1299	OR2J2	OR2J2_3	0 0 0 0 0 1 0 0 0 0 0	49	3.76344	19;24;6	0.789433
1300	OR2J2	OR2J2_4	0 0 0 0 0 0 0 0 0 0 1	42	3.22581	10;2;30	0.789433
1301	OR2J2	OR2J2_5	0 0 0 1 0 0 0 0 0 0 0	11	0.844854	;11;	0.789433
1302	OR2J2	OR2J2_6	0 1 0 0 0 1 0 0 0 0 0	5	0.384025	2;1;2	0.789433
1303	OR2J2	OR2J2_7	0 0 0 0 0 0 0 0 0 1 0	5	0.384025	4;1;	0.789433
1304	OR2J2	OR2J2_8	0 1 0 0 0 0 0 0 1 0 0	5	0.384025	2;3;	0.789433
1305	OR2J2	OR2J2_9	0 1 0 0 0 0 0 0 0 0 0	4	0.30722	1;;3	0.789433
1306	OR2J2	OR2J2_10	0 0 0 0 0 0 0 1 0 0 0	3	0.230415	3;;	0.789433
1307	OR2J2	OR2J2_11	0 0 0 0 1 0 0 0 0 0 0	2	0.15361	;2;	0.821937
1308	OR2J2	OR2J2_12	0 0 1 0 0 0 0 0 0 0 0	1	0.0768049	;1;	0.789433
1309	OR2J2	OR2J2_13	0 0 0 0 0 0 0 0 1 1 0	1	0.0768049	;1;	0.789433
1310	OR2J2	OR2J2_14	0 1 0 0 0 1 1 0 1 0 0	1	0.0768049	1;;	0.789433
1311	OR2J2	OR2J2_15	0 0 0 0 0 1 0 0 1 0 0	1	0.0768049	1;;	0.789433
1312	OR2J2	OR2J2_16	1 0 0 0 0 0 0 0 0 0 1	1	0.0768049	;;1	0.789433
1313	ORgene	haplotype	6_29079992_A109T 6_29080004_T113A 6_29080386_V240A 6_29080450_M261I	Num. of chromosomes	%freq	chr count in eur;afr;asn	corp _score
1314	OR2J3	OR2J3_1	0 0 0 1	657	50.4608	391;85;181	0.591485
1315	OR2J3	OR2J3_2	0 0 0 0	359	27.573	91;107;161	0.591485
1316	OR2J3	OR2J3_3	0 1 0 1	225	17.2811	60;131;34	0.591485
1317	OR2J3	OR2J3_4	0 1 1 1	30	2.30415	7;21;2	0.335933
1318	OR2J3	OR2J3_5	1 0 0 1	25	1.92012	16;;9	0.591485
1319	OR2J3	OR2J3_6	0 0 1 1	6	0.460829	1;4;1	0.335933
1320	ORgene	haplotype	9_114089882_G278R 9_114090184_T177M 9_114090277_T146M 9_114090551_L55I 9_114090554_R54C 9_114090629_V29I	Num. of chromosomes	%freq	chr count in eur;afr;asn	corp _score
1321	OR2K2	OR2K2_1	0 0 0 0 0 0	1156	88.7865	514;322;320	0.281015
1322	OR2K2	OR2K2_2	1 0 0 0 0 0	118	9.06298	50;1;67	0.281015
1323	OR2K2	OR2K2_3	0 0 1 0 0 0	14	1.07527	;14;	0.281015
1324	OR2K2	OR2K2_4	0 0 0 0 0 1	10	0.768049	1;9;	0.281015
1325	OR2K2	OR2K2_5	0 0 0 0 1 0	2	0.15361	1;1;	0.281015
1326	OR2K2	OR2K2_6	0 0 0 1 0 0	1	0.0768049	;1;	0.675327
1327	OR2K2	OR2K2_7	0 1 0 0 0 0	1	0.0768049	;;1	0.281015
1328	ORgene	haplotype	1_248262825_V50L 1_248263447_T257I 1_248263471_R265H 1_248263495_L273R 1_248263524_M283V	Num. of chromosomes	%freq	chr count in eur;afr;asn	corp _score
1329	OR2L13	OR2L13_1	0 0 0 0 0	1172	90.0154	550;235;387	0.999983
1330	OR2L13	OR2L13_2	0 0 0 1 0	85	6.52842	;85;	0.999983
1331	OR2L13	OR2L13_3	0 1 0 0 0	22	1.68971	;22;	0.999983
1332	OR2L13	OR2L13_4	0 0 1 0 0	14	1.07527	13;;1	0.999983
1333	OR2L13	OR2L13_5	0 0 0 0 1	6	0.460829	;6;	0.999983
1334	OR2L13	OR2L13_6	1 0 0 0 0	3	0.230415	3;;	0.999983
1335	ORgene	haplotype	1_248201856_C96Y 1_248201892_V108G 1_248201931_R121H 1_248202174_S202T 1_248202318_Y250C 1_248202344_V259L	Num. of chromosomes	%freq	chr count in eur;afr;asn	corp _score
1336	OR2L2	OR2L2_1	0 0 0 0 0 0	818	62.8264	492;71;255	0.0266134
1337	OR2L2	OR2L2_2	0 0 0 0 0 1	406	31.1828	74;200;132	0.0266134
1338	OR2L2	OR2L2_3	0 1 0 0 0 1	34	2.61137	;34;	0.0266134
1339	OR2L2	OR2L2_4	0 0 1 0 0 1	16	1.22888	;16;	0.327345
1340	OR2L2	OR2L2_5	0 0 0 1 0 1	15	1.15207	;15;	0.0266134
1341	OR2L2	OR2L2_6	0 0 0 0 1 1	6	0.460829	;6;	0.0363012
1342	OR2L2	OR2L2_7	1 0 0 1 0 1	6	0.460829	;6;	0.690829
1343	OR2L2	OR2L2_8	1 0 0 0 0 1	1	0.0768049	;;1	0.690829
1344	ORgene	haplotype	1_248224216_P78L 1_248224227_S82P 1_248224294_S104L 1_248224398_M139V 1_248224618_A212G 1_248224690_A236V	Num. of chromosomes	%freq	chr count in eur;afr;asn	corp _score
1345	OR2L3	OR2L3_1	0 0 0 0 0 0	710	54.5315	404;86;220	0.0295085
1346	OR2L3	OR2L3_2	1 0 1 1 0 0	214	16.4363	32;96;86	0.0761652
1347	OR2L3	OR2L3_3	0 0 0 0 1 0	123	9.447	77;13;33	0.0295085
1348	OR2L3	OR2L3_4	0 0 1 0 0 0	119	9.13978	5;106;8	0.0295085
1349	OR2L3	OR2L3_5	0 0 1 0 1 0	45	3.45622	2;41;2	0.0295085
1350	OR2L3	OR2L3_6	1 0 1 1 1 0	31	2.38095	13;2;16	0.0761652
1351	OR2L3	OR2L3_7	1 0 1 0 0 0	11	0.844854	7;3;1	0.0761652
1352	OR2L3	OR2L3_8	1 0 0 1 0 0	10	0.768049	6;;4	0.0761652
1353	OR2L3	OR2L3_9	0 0 0 0 0 1	10	0.768049	1;;9	0.0800591
1354	OR2L3	OR2L3_10	1 0 0 0 0 0	7	0.537634	4;;3	0.0761652
1355	OR2L3	OR2L3_11	1 0 0 1 1 0	6	0.460829	4;;2	0.0761652
1356	OR2L3	OR2L3_12	0 0 0 1 0 0	3	0.230415	2;1;	0.0295085
1357	OR2L3	OR2L3_13	1 1 1 1 0 0	2	0.15361	2;;	0.0761652
1358	OR2L3	OR2L3_14	0 0 0 0 1 1	2	0.15361	;;2	0.0800591
1359	OR2L3	OR2L3_15	1 0 1 0 1 0	2	0.15361	1;;1	0.0761652
1360	OR2L3	OR2L3_16	0 0 0 1 1 0	2	0.15361	2;;	0.0295085
1361	OR2L3	OR2L3_17	1 1 0 1 0 0	1	0.0768049	1;;	0.0761652
1362	OR2L3	OR2L3_18	1 0 0 0 1 0	1	0.0768049	1;;	0.0761652
1363	OR2L3	OR2L3_19	0 0 1 1 1 0	1	0.0768049	;;1	0.0295085
1364	OR2L3	OR2L3_20	1 1 1 0 0 0	1	0.0768049	1;;	0.0761652
1365	OR2L3	OR2L3_21	1 1 0 0 0 0	1	0.0768049	1;;	0.0761652
1366	ORgene	haplotype	1_248185704_S152F 1_248185740_R164H 1_248185745_P166S 1_248185841_V198L 1_248185883_G212S 1_248185902_G218D 1_248185925_R226C 1_248186000_Y251H	Num. of chromosomes	%freq	chr count in eur;afr;asn	corp _score
1367	OR2L5	OR2L5_1	0 0 0 0 0 0 0 0	1241	95.3149	543;328;370	0.0190021
1368	OR2L5	OR2L5_2	0 0 0 0 1 0 0 0	22	1.68971	19;1;2	0.0190021
1369	OR2L5	OR2L5_3	0 0 0 0 0 0 0 1	12	0.921659	;;12	0.00513877
1370	OR2L5	OR2L5_4	0 0 1 0 0 1 0 0	10	0.768049	1;8;1	0.0190021
1371	OR2L5	OR2L5_5	0 1 0 0 0 0 0 0	4	0.30722	;3;1	0.0190021
1372	OR2L5	OR2L5_6	0 0 0 0 0 0 1 0	4	0.30722	;4;	0.0190021
1373	OR2L5	OR2L5_7	0 0 0 0 0 1 0 0	4	0.30722	;3;1	0.0190021
1374	OR2L5	OR2L5_8	0 0 0 1 0 0 0 0	3	0.230415	3;;	0.0190021
1375	OR2L5	OR2L5_9	1 0 0 0 0 0 0 0	1	0.0768049	;;1	0.0190021
1376	OR2L5	OR2L5_10	0 1 0 0 0 1 0 0	1	0.0768049	;1;	0.0190021
1377	ORgene	haplotype	1_248112560_R134H 1_248112745_G196C 1_248112763_A202T 1_248112799_S214A 1_248112809_Y217C 1_248112836_H226R 1_248112878_C240S	Num. of chromosomes	%freq	chr count in eur;afr;asn	corp _score
1378	OR2L8	OR2L8_1	0 1 1 0 1 1 0	761	58.4485	492;19;250	0.999937
1379	OR2L8	OR2L8_2	0 0 0 0 0 0 0	264	20.2765	13;214;37	0.0295085
1380	OR2L8	OR2L8_3	0 1 0 0 1 1 0	120	9.21659	26;51;43	0.999937
1381	OR2L8	OR2L8_4	0 0 0 0 1 1 0	56	4.30108	10;20;26	0.999937
1382	OR2L8	OR2L8_5	0 1 0 0 0 0 0	42	3.22581	15;12;15	0.0295085
1383	OR2L8	OR2L8_6	1 1 1 0 0 0 0	13	0.998464	;13;	0.0295085
1384	OR2L8	OR2L8_7	0 1 0 1 0 1 0	11	0.844854	;5;6	0.0295085
1385	OR2L8	OR2L8_8	0 0 0 1 0 0 0	8	0.614439	1;5;2	0.0295085
1386	OR2L8	OR2L8_9	0 1 0 1 0 0 0	5	0.384025	1;;4	0.0295085
1387	OR2L8	OR2L8_10	0 1 1 1 0 0 0	4	0.30722	4;;	0.0295085
1388	OR2L8	OR2L8_11	0 1 0 0 0 1 0	4	0.30722	;4;	0.0295085
1389	OR2L8	OR2L8_12	0 1 1 0 1 0 0	4	0.30722	4;;	0.999937
1390	OR2L8	OR2L8_13	0 0 0 0 0 0 1	2	0.15361	;2;	0.0882138
1391	OR2L8	OR2L8_14	0 1 0 1 1 0 0	1	0.0768049	;;1	0.999937
1392	OR2L8	OR2L8_15	0 1 1 1 0 1 0	1	0.0768049	;;1	0.0295085
1393	OR2L8	OR2L8_16	0 0 0 1 1 1 0	1	0.0768049	;;1	0.999937
1394	OR2L8	OR2L8_17	0 0 0 1 1 0 0	1	0.0768049	;;1	0.999937
1395	OR2L8	OR2L8_18	0 1 0 1 1 1 0	1	0.0768049	;;1	0.999937
1396	OR2L8	OR2L8_19	0 0 1 0 1 1 0	1	0.0768049	;1;	0.999937
1397	OR2L8	OR2L8_20	0 1 0 0 1 0 0	1	0.0768049	;1;	0.999937
1398	OR2L8	OR2L8_21	0 0 0 1 0 1 0	1	0.0768049	;1;	0.0295085
1399	ORgene	haplotype	1_248343945_R220G 1_248343990_C235R 1_248343991_C235Y 1_248343996_A237T 1_248344164_R293C	Num. of chromosomes	%freq	chr count in eur;afr;asn	corp _score
1400	OR2M2	OR2M2_1	1 1 0 0 0	648	49.7696	321;186;141	0.103132
1401	OR2M2	OR2M2_2	0 0 0 0 0	596	45.7757	231;138;227	0.103132
1402	OR2M2	OR2M2_3	1 0 0 0 0	29	2.22734	11;9;9	0.103132
1403	OR2M2	OR2M2_4	0 1 0 0 0	18	1.38249	3;4;11	0.103132
1404	OR2M2	OR2M2_5	1 1 1 0 0	7	0.537634	;7;	0.103132
1405	OR2M2	OR2M2_6	1 1 0 1 0	3	0.230415	;3;	0.247624
1406	OR2M2	OR2M2_7	1 1 0 0 1	1	0.0768049	;1;	0.103132
1407	ORgene	haplotype	1_248366400_D11N 1_248367015_A216T 1_248367144_Y259H 1_248367235_I289N 1_248367246_R293S 1_248367274_M302T	Num. of chromosomes	%freq	chr count in eur;afr;asn	corp _score
1408	OR2M3	OR2M3_1	0 0 0 0 0 0	1275	97.9263	565;326;384	0.103132
1409	OR2M3	OR2M3_2	0 0 0 1 0 0	10	0.768049	;10;	0.103132
1410	OR2M3	OR2M3_3	0 1 0 0 0 0	5	0.384025	;1;4	0.103132
1411	OR2M3	OR2M3_4	0 0 1 0 0 0	4	0.30722	;4;	0.103132
1412	OR2M3	OR2M3_5	1 0 0 0 0 0	3	0.230415	;3;	0.103132
1413	OR2M3	OR2M3_6	0 0 0 0 1 0	3	0.230415	;3;	0.103132
1414	OR2M3	OR2M3_7	0 0 0 0 0 1	2	0.15361	1;1;	0.103132
1415	ORgene	haplotype	1_248402382_I51K 1_248403015_P262Q 1_248403054_S275L	Num. of chromosomes	%freq	chr count in eur;afr;asn	corp _score
1416	OR2M4	OR2M4_1	0 0 0	1293	99.0153	559;346;388	0.109795
1417	OR2M4	OR2M4_2	0 1 0	5	0.547046	5;;	0.109795
1418	OR2M4	OR2M4_3	1 0 0	2	0.218818	2;;	0.109795
1419	OR2M4	OR2M4_4	0 0 1	2	0.218818	;2;	0.109795
1420	ORgene	haplotype	1_248308495_G16R 1_248308880_M144T 1_248308934_A162V 1_248309095_A216T 1_248309108_R220P 1_248309131_M228V 1_248309153_R235H 1_248309159_A237D 1_248309323_L292V 1_248309356_K303E 1_248309363_L305*	Num. of chromosomes	%freq	chr count in eur;afr;asn	corp _score
1421	OR2M5	OR2M5_1	0 0 0 0 0 0 0 0 0 0 0	1143	87.788	524;276;343	0.00867628
1422	OR2M5	OR2M5_2	0 0 0 0 0 0 0 0 0 1 0	86	6.60522	28;23;35	0.00867628
1423	OR2M5	OR2M5_3	0 0 1 0 0 0 0 1 0 0 0	19	1.45929	13;;6	0.0244381
1424	OR2M5	OR2M5_4	0 0 0 0 0 0 0 0 1 0 0	16	1.22888	;16;	0.00867628
1425	OR2M5	OR2M5_5	0 1 0 0 0 0 0 0 0 0 0	9	0.691244	;9;	0.00867628
1426	OR2M5	OR2M5_6	0 0 0 0 0 0 0 1 0 0 0	9	0.691244	;9;	0.0244381
1427	OR2M5	OR2M5_7	1 0 0 0 0 0 0 0 0 0 0	7	0.537634	;6;1	0.00867628
1428	OR2M5	OR2M5_8	0 0 0 0 1 0 1 0 0 0 0	5	0.384025	;5;	0.00867628
1429	OR2M5	OR2M5_9	0 0 0 0 0 0 0 0 0 0 1	3	0.230415	;;3	1.2
1430	OR2M5	OR2M5_10	0 0 0 0 0 1 0 0 0 0 0	2	0.15361	;2;	0.00867628
1431	OR2M5	OR2M5_11	0 0 0 1 0 0 0 0 0 0 0	2	0.15361	;2;	0.00867628
1432	OR2M5	OR2M5_12	0 0 1 0 0 0 1 1 0 0 0	1	0.0768049	1;;	0.0244381
1433	ORgene	haplotype	1_248487058_D271E 1_248487168_R235C 1_248487186_G229R 1_248487240_V211F 1_248487300_D191N 1_248487365_C169Y 1_248487443_L143R 1_248487638_V78A 1_248487701_T57I 1_248487764_S36L 1_248487768_F35L 1_248487834_L13I	Num. of chromosomes	%freq	chr count in eur;afr;asn	corp _score
1434	OR2M7	OR2M7_1	0 0 0 0 1 0 0 1 0 0 1 0	480	36.8664	267;35;178	0.285208
1435	OR2M7	OR2M7_2	0 0 0 0 0 0 0 1 0 0 1 0	434	33.3333	114;182;138	0.285208
1436	OR2M7	OR2M7_3	0 0 0 0 0 0 0 0 0 0 0 0	288	22.1198	171;51;66	0.103132
1437	OR2M7	OR2M7_4	0 0 0 0 0 0 0 0 0 1 0 1	34	2.61137	;34;	0.103132
1438	OR2M7	OR2M7_5	1 0 0 0 0 0 0 1 0 0 1 0	19	1.45929	;19;	0.285208
1439	OR2M7	OR2M7_6	0 0 0 0 0 0 0 1 0 0 0 0	9	0.691244	3;3;3	0.103132
1440	OR2M7	OR2M7_7	0 0 1 0 1 0 0 1 0 0 1 0	8	0.614439	;8;	0.285208
1441	OR2M7	OR2M7_8	0 0 0 0 0 1 0 1 0 0 1 0	5	0.384025	;5;	0.285208
1442	OR2M7	OR2M7_9	0 0 0 0 1 0 0 0 0 0 1 0	5	0.384025	3;;2	0.285208
1443	OR2M7	OR2M7_10	0 0 0 0 0 0 0 0 0 0 1 1	4	0.30722	;4;	0.285208
1444	OR2M7	OR2M7_11	0 0 0 1 0 0 0 1 0 0 1 0	3	0.230415	;3;	0.285208
1445	OR2M7	OR2M7_12	0 0 0 0 0 0 0 0 0 0 1 0	3	0.230415	2;1;	0.285208
1446	OR2M7	OR2M7_13	0 0 0 0 1 0 1 1 0 0 1 0	2	0.15361	1;;1	0.285208
1447	OR2M7	OR2M7_14	0 0 0 0 0 0 0 1 1 0 1 0	2	0.15361	2;;	0.285208
1448	OR2M7	OR2M7_15	0 0 0 0 0 0 1 1 0 0 1 0	2	0.15361	;2;	0.285208
1449	OR2M7	OR2M7_16	0 0 0 0 1 0 0 1 1 0 1 0	1	0.0768049	1;;	0.285208
1450	OR2M7	OR2M7_17	0 1 0 0 0 0 0 0 0 0 0 0	1	0.0768049	1;;	0.103132
1451	OR2M7	OR2M7_18	0 0 0 0 1 0 0 0 0 0 0 0	1	0.0768049	1;;	0.103132
1452	OR2M7	OR2M7_19	0 0 0 0 0 1 0 0 0 0 0 0	1	0.0768049	;1;	0.103132
1453	ORgene	haplotype	9_35957236_V277A 9_35957383_V228A 9_35957452_I205T 9_35957615_T151A 9_35957669_M133V 9_35957704_L121R 9_35957728_R113H 9_35957831_P79S 9_35958008_V20M 9_35958047_R7G	Num. of chromosomes	%freq	chr count in eur;afr;asn	corp _score
1454	OR2S2	OR2S2_1	0 0 0 0 0 0 0 0 0 0	809	62.1352	403;136;270	0.999998
1455	OR2S2	OR2S2_2	0 0 0 0 1 0 0 0 0 1	384	29.4931	149;118;117	0.999998
1456	OR2S2	OR2S2_3	0 1 0 1 0 0 0 1 0 1	40	3.0722	;40;	0.999998
1457	OR2S2	OR2S2_4	0 0 0 0 1 0 1 0 0 1	29	2.22734	;29;	0.999998
1458	OR2S2	OR2S2_5	1 0 0 0 0 0 0 0 0 0	12	0.921659	;12;	0.999998
1459	OR2S2	OR2S2_6	0 0 1 0 1 0 0 0 0 1	10	0.768049	10;;	0.999998
1460	OR2S2	OR2S2_7	0 0 0 0 0 0 0 0 0 1	7	0.537634	4;3;	0.999998
1461	OR2S2	OR2S2_8	0 0 0 0 0 0 0 0 1 0	6	0.460829	;6;	0.999998
1462	OR2S2	OR2S2_9	0 0 0 0 0 1 0 0 0 0	2	0.15361	;2;	0.999998
1463	OR2S2	OR2S2_10	0 0 0 0 0 0 1 0 0 0	2	0.15361	;2;	0.999998
1464	OR2S2	OR2S2_11	0 0 0 0 0 0 0 1 0 1	1	0.0768049	;;1	0.999998
1465	ORgene	haplotype	1_248569674_I76V 1_248569843_P132L 1_248569858_R137H 1_248569892_W148* 1_248569903_S152C 1_248569959_R171W 1_248569960_R171Q 1_248570218_T257S 1_248570383_R312T	Num. of chromosomes	%freq	chr count in eur;afr;asn	corp _score
1466	OR2T1	OR2T1_1	0 0 0 0 0 0 0 0 0	1208	92.7803	555;270;383	0.117542
1467	OR2T1	OR2T1_2	1 0 0 0 0 0 0 0 0	32	2.45776	4;28;	0.117542
1468	OR2T1	OR2T1_3	0 0 0 0 0 0 0 0 1	22	1.68971	;22;	0.117542
1469	OR2T1	OR2T1_4	0 0 0 0 0 0 0 1 0	12	0.921659	;12;	0.117542
1470	OR2T1	OR2T1_5	0 1 0 0 0 0 0 0 0	9	0.691244	;9;	0.117542
1471	OR2T1	OR2T1_6	0 0 0 0 0 0 1 0 0	7	0.537634	3;;4	0.117542
1472	OR2T1	OR2T1_7	0 1 1 0 0 0 0 0 0	3	0.230415	;3;	0.117542
1473	OR2T1	OR2T1_8	0 0 0 0 1 0 0 0 0	3	0.230415	3;;	0.117542
1474	OR2T1	OR2T1_9	0 0 1 0 0 0 0 0 0	2	0.15361	1;;1	0.117542
1475	OR2T1	OR2T1_10	0 0 0 1 0 0 0 0 0	2	0.15361	;2;	1.2
1476	OR2T1	OR2T1_11	0 0 0 0 0 1 0 0 0	2	0.15361	;2;	0.117542
1477	ORgene	haplotype	1_248756167_L301F 1_248756411_Y220F 1_248756474_M199T 1_248756502_S190A 1_248756720_A117V 1_248756895_M59V 1_248756994_R26C	Num. of chromosomes	%freq	chr count in eur;afr;asn	corp _score
1478	OR2T10	OR2T10_1	0 0 0 0 0 0 0	1196	91.8587	555;255;386	0.061264
1479	OR2T10	OR2T10_2	1 1 1 0 0 0 1	81	6.2212	2;79;	0.061264
1480	OR2T10	OR2T10_3	0 0 0 1 0 0 0	8	0.614439	8;;	0.061264
1481	OR2T10	OR2T10_4	0 0 1 0 0 0 0	4	0.30722	;4;	0.061264
1482	OR2T10	OR2T10_5	0 0 0 0 1 0 0	3	0.230415	;3;	0.061264
1483	OR2T10	OR2T10_6	1 0 1 0 0 0 1	3	0.230415	;3;	0.061264
1484	OR2T10	OR2T10_7	1 1 1 0 0 1 1	3	0.230415	;3;	0.352405
1485	OR2T10	OR2T10_8	0 0 0 0 0 0 1	2	0.15361	;;2	0.061264
1486	OR2T10	OR2T10_9	1 1 1 0 0 0 0	2	0.15361	1;1;	0.061264
1487	ORgene	haplotype	1_248789504_Q309R 1_248789594_T279M 1_248789753_P226R 1_248789822_M203R 1_248790075_C119R 1_248790167_I88T 1_248790266_P55R 1_248790269_T54N 1_248790359_V24A 1_248790425_T2M	Num. of chromosomes	%freq	chr count in eur;afr;asn	corp _score
1488	OR2T11	OR2T11_1	1 0 0 0 1 0 0 0 0 0	993	76.2673	503;192;298	0.117542
1489	OR2T11	OR2T11_2	1 0 1 0 1 1 0 0 0 0	132	10.1382	40;6;86	0.117542
1490	OR2T11	OR2T11_3	0 0 0 0 0 0 0 0 0 0	93	7.14286	11;79;3	0.703335
1491	OR2T11	OR2T11_4	1 0 0 0 0 0 0 0 0 0	62	4.7619	;61;1	0.703335
1492	OR2T11	OR2T11_5	1 0 0 1 1 0 0 0 0 0	6	0.460829	6;;	0.117542
1493	OR2T11	OR2T11_6	1 0 1 0 1 1 0 1 0 0	3	0.230415	;3;	0.117542
1494	OR2T11	OR2T11_7	1 0 0 0 1 0 0 0 1 0	3	0.230415	;3;	0.117542
1495	OR2T11	OR2T11_8	1 0 0 0 1 1 0 0 0 0	3	0.230415	3;;	0.117542
1496	OR2T11	OR2T11_9	1 0 1 0 1 1 0 0 0 1	1	0.0768049	1;;	0.117542
1497	OR2T11	OR2T11_10	1 0 1 0 0 0 0 0 1 0	1	0.0768049	;1;	0.703335
1498	OR2T11	OR2T11_11	1 1 0 0 1 0 0 0 0 0	1	0.0768049	1;;	0.117542
1499	OR2T11	OR2T11_12	1 0 0 0 1 0 0 0 0 1	1	0.0768049	;1;	0.117542
1500	OR2T11	OR2T11_13	1 0 1 0 0 1 0 0 0 0	1	0.0768049	;1;	0.703335
1501	OR2T11	OR2T11_14	0 0 0 0 1 0 0 0 0 0	1	0.0768049	;1;	0.117542
1502	OR2T11	OR2T11_15	1 0 0 0 1 0 1 0 0 0	1	0.0768049	1;;	0.221332
1503	ORgene	haplotype	1_248457979_R301L 1_248457993_K296N 1_248458717_R55T 1_248458718_R55G 1_248458736_W49R 1_248458760_A41S 1_248458766_S39G	Num. of chromosomes	%freq	chr count in eur;afr;asn	corp _score
1504	OR2T12	OR2T12_1	1 0 1 0 0 0 0	439	33.7174	245;13;181	0.25871
1505	OR2T12	OR2T12_2	0 0 0 0 0 0 0	326	25.0384	172;86;68	0.25871
1506	OR2T12	OR2T12_3	1 0 0 0 0 0 0	214	16.4363	35;172;7	0.25871
1507	OR2T12	OR2T12_4	1 1 1 0 1 1 0	136	10.4455	27;7;102	0.25871
1508	OR2T12	OR2T12_5	1 1 0 0 1 1 0	40	3.0722	39;;1	0.25871
1509	OR2T12	OR2T12_6	1 0 0 1 0 0 0	38	2.91859	7;30;1	0.25871
1510	OR2T12	OR2T12_7	1 1 0 0 0 0 0	28	2.15054	25;1;2	0.25871
1511	OR2T12	OR2T12_8	1 0 1 0 0 1 0	20	1.5361	;20;	0.25871
1512	OR2T12	OR2T12_9	1 1 1 0 0 1 0	17	1.30568	1;;16	0.25871
1513	OR2T12	OR2T12_10	1 1 1 0 0 0 0	13	0.998464	6;;7	0.25871
1514	OR2T12	OR2T12_11	0 0 1 0 0 0 0	6	0.460829	2;2;2	0.25871
1515	OR2T12	OR2T12_12	0 0 1 0 1 1 0	4	0.30722	;4;	0.25871
1516	OR2T12	OR2T12_13	1 0 0 0 0 1 0	4	0.30722	;4;	0.25871
1517	OR2T12	OR2T12_14	1 0 0 0 0 1 1	3	0.230415	1;2;	0.25871
1518	OR2T12	OR2T12_15	0 1 0 0 0 0 0	2	0.15361	2;;	0.25871
1519	OR2T12	OR2T12_16	0 0 0 0 1 1 1	2	0.15361	;2;	0.25871
1520	OR2T12	OR2T12_17	1 1 0 0 0 1 0	2	0.15361	1;;1	0.25871
1521	OR2T12	OR2T12_18	0 0 0 0 1 1 0	1	0.0768049	;1;	0.25871
1522	OR2T12	OR2T12_19	1 0 0 0 1 0 0	1	0.0768049	;1;	0.25871
1523	OR2T12	OR2T12_20	1 0 1 0 1 1 0	1	0.0768049	;1;	0.25871
1524	OR2T12	OR2T12_21	0 0 0 0 1 0 0	1	0.0768049	;1;	0.25871
1525	OR2T12	OR2T12_22	0 1 1 0 0 0 0	1	0.0768049	1;;	0.25871
1526	OR2T12	OR2T12_23	0 0 0 1 0 0 0	1	0.0768049	1;;	0.25871
1527	OR2T12	OR2T12_24	1 0 0 0 1 1 0	1	0.0768049	;1;	0.25871
1528	OR2T12	OR2T12_25	1 0 0 0 1 1 1	1	0.0768049	1;;	0.25871
1529	ORgene	haplotype	1_248616749_ 1_248616764_	Num. of chromosomes	%freq	chr count in eur;afr;asn	corp _score
1530	OR2T2	OR2T2_1	0 0	1265	89.3678	566;311;388	0.132158
1531	OR2T2	OR2T2_2	1 0	36	10.3448	;36;	0.132158
1532	OR2T2	OR2T2_3	1 1	1	0.287356	;1;	0.132158
1533	ORgene	haplotype	1_248813510_Y226H 1_248813534_Y218H 1_248813785_V134D 1_248813827_Y120C 1_248814080_L36V	Num. of chromosomes	%freq	chr count in eur;afr;asn	corp _score
1534	OR2T27	OR2T27_1	0 0 0 0 1	836	64.2089	444;207;185	0.0942411
1535	OR2T27	OR2T27_2	0 0 0 1 1	268	20.5837	88;25;155	0.0942411
1536	OR2T27	OR2T27_3	0 0 1 1 1	84	6.45161	27;17;40	0.0942411
1537	OR2T27	OR2T27_4	0 0 0 0 0	41	3.149	2;39;	0.0942411
1538	OR2T27	OR2T27_5	0 0 1 0 1	24	1.84332	5;12;7	0.0942411
1539	OR2T27	OR2T27_6	1 0 0 0 1	15	1.15207	;15;	0.0942411
1540	OR2T27	OR2T27_7	0 1 0 0 1	13	0.998464	;13;	0.999981
1541	OR2T27	OR2T27_8	1 0 0 0 0	12	0.921659	;12;	0.0942411
1542	OR2T27	OR2T27_9	0 0 1 0 0	3	0.230415	;3;	0.0942411
1543	OR2T27	OR2T27_10	0 1 0 1 1	2	0.15361	;2;	0.999981
1544	OR2T27	OR2T27_11	0 0 0 1 0	1	0.0768049	;;1	0.0942411
1545	OR2T27	OR2T27_12	0 0 1 1 0	1	0.0768049	;1;	0.0942411
1546	OR2T27	OR2T27_13	0 1 0 1 0	1	0.0768049	;1;	0.999981
1547	OR2T27	OR2T27_14	0 1 1 0 1	1	0.0768049	;1;	0.999981
1548	ORgene	haplotype	1_248722722_Q24R	Num. of chromosomes	%freq	chr count in eur;afr;asn	corp _score
1549	OR2T29	OR2T29_1	0	1200	92.1659	522;321;357	0.0980334
1550	OR2T29	OR2T29_2	1	102	7.8341	44;27;31	0.0980334
1551	ORgene	haplotype	1_248637256_T202M 1_248637262_M204T 1_248637291_A214T	Num. of chromosomes	%freq	chr count in eur;afr;asn	corp _score
1552	OR2T3	OR2T3_1	0 0 0	1242	95.3917	552;332;358	0.143685
1553	OR2T3	OR2T3_2	0 0 1	25	1.92012	6;13;6	0.143685
1554	OR2T3	OR2T3_3	0 1 1	16	1.22888	;1;15	0.143685
1555	OR2T3	OR2T3_4	0 1 0	8	0.614439	7;1;	0.143685
1556	OR2T3	OR2T3_5	1 1 1	8	0.614439	;1;7	0.143685
1557	OR2T3	OR2T3_6	1 1 0	2	0.15361	;;2	0.143685
1558	OR2T3	OR2T3_7	1 0 0	1	0.0768049	1;;	0.143685
1559	ORgene	haplotype	1_248436192_I309L 1_248436227_G297A 1_248436611_A169V	Num. of chromosomes	%freq	chr count in eur;afr;asn	corp _score
1560	OR2T33	OR2T33_1	0 0 1	860	66.0522	323;225;312	0.285208
1561	OR2T33	OR2T33_2	0 0 0	422	32.4117	243;103;76	0.285208
1562	OR2T33	OR2T33_3	1 0 1	10	0.768049	;10;	0.285208
1563	OR2T33	OR2T33_4	1 0 0	6	0.460829	;6;	0.285208
1564	OR2T33	OR2T33_5	0 1 1	3	0.230415	;3;	0.285208
1565	OR2T33	OR2T33_6	0 1 0	1	0.0768049	;1;	0.285208
1566	ORgene	haplotype	1_248737454_M202T	Num. of chromosomes	%freq	chr count in eur;afr;asn	corp _score
1567	OR2T34	OR2T34_1	0	1201	92.2427	552;328;321	0.0736616
1568	OR2T34	OR2T34_2	1	101	7.7573	14;20;67	0.0736616
1569	ORgene	haplotype	1_248801592_G323D	Num. of chromosomes	%freq	chr count in eur;afr;asn	corp _score
1570	OR2T35	OR2T35_1	1	973	74.7312	540;72;361	0.132158
1571	OR2T35	OR2T35_2	0	329	25.2688	26;276;27	0.132158
1572	ORgene	haplotype	1_248524974_N3S 1_248524992_N9S 1_248525021_L19M 1_248525060_C32S 1_248525100_G45E 1_248525484_R173H 1_248525657_G231R 1_248525780_P272S 1_248525847_Y294C 1_248525856_R297K 1_248525923_M319I	Num. of chromosomes	%freq	chr count in eur;afr;asn	corp _score
1573	OR2T4	OR2T4_1	0 0 0 0 0 0 0 0 0 0 0	768	58.9862	422;146;200	0.292808
1574	OR2T4	OR2T4_2	0 0 0 0 1 0 0 0 0 0 0	156	11.9816	35;91;30	0.292808
1575	OR2T4	OR2T4_3	0 0 0 0 0 0 1 1 0 0 0	89	6.83564	45;1;43	0.292808
1576	OR2T4	OR2T4_4	1 0 0 1 0 0 1 1 0 0 0	59	4.53149	3;56;	0.292808
1577	OR2T4	OR2T4_5	0 0 1 1 0 0 1 1 0 0 0	34	2.61137	;1;33	0.292808
1578	OR2T4	OR2T4_6	0 0 0 0 1 0 1 1 0 0 0	27	2.07373	6;;21	0.292808
1579	OR2T4	OR2T4_7	0 1 1 1 0 0 1 1 0 0 0	25	1.92012	13;;12	0.292808
1580	OR2T4	OR2T4_8	1 0 0 0 0 0 1 1 0 0 0	22	1.68971	;22;	0.292808
1581	OR2T4	OR2T4_9	0 0 1 1 1 0 1 1 0 0 0	15	1.15207	;;15	0.292808
1582	OR2T4	OR2T4_10	0 0 0 0 0 0 0 1 0 0 0	15	1.15207	10;;5	0.292808
1583	OR2T4	OR2T4_11	1 0 0 1 1 0 1 1 0 0 0	14	1.07527	2;12;	0.292808
1584	OR2T4	OR2T4_12	0 1 1 1 1 0 1 1 0 0 0	9	0.691244	3;;6	0.292808
1585	OR2T4	OR2T4_13	0 1 1 0 0 0 1 1 0 0 0	8	0.614439	6;;2	0.292808
1586	OR2T4	OR2T4_14	0 0 0 1 0 0 1 1 0 0 0	8	0.614439	4;2;2	0.292808
1587	OR2T4	OR2T4_15	0 0 0 0 1 0 0 1 0 0 0	6	0.460829	;1;5	0.292808
1588	OR2T4	OR2T4_16	0 0 1 0 0 0 1 1 0 0 0	6	0.460829	3;;3	0.292808
1589	OR2T4	OR2T4_17	0 0 1 0 1 0 1 1 0 0 0	4	0.30722	2;;2	0.292808
1590	OR2T4	OR2T4_18	0 0 0 0 1 0 0 0 0 0 1	4	0.30722	;4;	0.292808
1591	OR2T4	OR2T4_19	0 0 0 0 0 0 1 0 0 0 0	4	0.30722	4;;	0.292808
1592	OR2T4	OR2T4_20	0 1 1 0 1 0 1 1 0 0 0	4	0.30722	2;;2	0.292808
1593	OR2T4	OR2T4_21	0 1 0 0 0 0 1 1 0 0 0	4	0.30722	1;;3	0.292808
1594	OR2T4	OR2T4_22	1 0 0 0 1 0 1 1 0 0 0	3	0.230415	;3;	0.292808
1595	OR2T4	OR2T4_23	0 0 0 0 0 0 0 0 1 0 0	3	0.230415	;3;	0.292808
1596	OR2T4	OR2T4_24	0 0 0 1 1 0 1 1 0 0 0	2	0.15361	1;1;	0.292808
1597	OR2T4	OR2T4_25	0 0 1 1 0 0 0 1 0 0 0	2	0.15361	;;2	0.292808
1598	OR2T4	OR2T4_26	0 0 0 0 1 0 0 0 0 1 0	2	0.15361	;2;	0.292808
1599	OR2T4	OR2T4_27	0 0 0 0 0 1 1 1 0 0 0	1	0.0768049	;1;	0.292808
1600	OR2T4	OR2T4_28	0 0 1 1 1 0 0 1 0 0 0	1	0.0768049	;;1	0.292808
1601	OR2T4	OR2T4_29	0 0 0 1 0 0 0 1 0 0 0	1	0.0768049	1;;	0.292808
1602	OR2T4	OR2T4_30	1 0 0 1 0 0 0 1 0 0 0	1	0.0768049	1;;	0.292808
1603	OR2T4	OR2T4_31	0 0 0 1 1 0 0 1 0 0 0	1	0.0768049	1;;	0.292808
1604	OR2T4	OR2T4_32	0 0 0 0 1 0 0 0 1 0 0	1	0.0768049	;1;	0.292808
1605	OR2T4	OR2T4_33	0 1 1 1 0 0 0 1 0 0 0	1	0.0768049	;;1	0.292808
1606	OR2T4	OR2T4_34	0 0 0 1 0 0 0 0 0 0 0	1	0.0768049	;1;	0.292808
1607	OR2T4	OR2T4_35	1 0 0 1 0 0 1 0 0 0 0	1	0.0768049	1;;	0.292808
1608	ORgene	haplotype	1_248651927_K13R 1_248651959_R24*	Num. of chromosomes	%freq	chr count in eur;afr;asn	corp _score
1609	OR2T5	OR2T5_1	0 0	821	63.0568	520;293;8	0.0980334
1610	OR2T5	OR2T5_2	1 0	317	24.3472	13;13;291	0.0980334
1611	OR2T5	OR2T5_3	1 1	96	7.37327	2;5;89	1.2
1612	OR2T5	OR2T5_4	0 1	68	5.22273	31;37;	1.2
1613	ORgene	haplotype	1_248550916_E3K 1_248551009_V34I 1_248551079_T57N 1_248551174_E89K 1_248551183_I92F 1_248551195_A96T 1_248551204_A99T 1_248551324_R139W 1_248551346_A146V 1_248551385_L159P 1_248551598_S230L 1_248551636_S243A 1_248551682_T258M 1_248551727_V273D	Num. of chromosomes	%freq	chr count in eur;afr;asn	corp _score
1614	OR2T6	OR2T6_1	0 0 0 0 0 0 0 0 0 0 0 0 0 0	822	63.1336	450;147;225	0.158255
1615	OR2T6	OR2T6_2	0 0 0 0 0 0 0 0 0 0 0 1 0 0	378	29.0323	105;115;158	0.158255
1616	OR2T6	OR2T6_3	0 0 1 0 0 0 1 0 0 1 0 1 0 0	41	3.149	;41;	0.158255
1617	OR2T6	OR2T6_4	1 0 0 1 0 0 0 0 0 0 0 0 0 1	14	1.07527	;14;	0.158255
1618	OR2T6	OR2T6_5	0 0 1 0 0 0 0 0 0 1 0 1 0 0	11	0.844854	;11;	0.158255
1619	OR2T6	OR2T6_6	0 1 0 0 0 0 0 0 0 0 0 0 0 0	7	0.537634	7;;	0.158255
1620	OR2T6	OR2T6_7	0 0 0 0 0 1 0 0 0 0 0 0 0 0	6	0.460829	;6;	0.158255
1621	OR2T6	OR2T6_8	0 0 0 0 0 0 0 1 0 0 0 0 0 0	5	0.384025	1;;4	0.158255
1622	OR2T6	OR2T6_9	0 0 0 0 0 0 0 0 0 1 0 1 0 0	4	0.30722	;4;	0.158255
1623	OR2T6	OR2T6_10	0 0 0 0 0 0 0 0 1 0 0 1 0 0	3	0.230415	;3;	0.158255
1624	OR2T6	OR2T6_11	0 0 0 0 1 0 0 0 0 0 0 0 0 0	2	0.15361	;2;	0.23845
1625	OR2T6	OR2T6_12	1 0 0 1 0 0 0 0 0 0 0 0 0 0	2	0.15361	;2;	0.158255
1626	OR2T6	OR2T6_13	0 0 1 0 0 0 0 0 0 0 0 0 0 0	2	0.15361	1;;1	0.158255
1627	OR2T6	OR2T6_14	0 0 0 0 0 0 0 0 0 0 1 0 0 0	2	0.15361	;2;	0.158255
1628	OR2T6	OR2T6_15	0 0 0 0 1 0 0 0 0 1 0 1 0 0	1	0.0768049	;1;	0.23845
1629	OR2T6	OR2T6_16	0 0 0 0 0 1 0 0 0 0 0 1 0 0	1	0.0768049	1;;	0.158255
1630	OR2T6	OR2T6_17	0 0 0 0 0 0 0 0 0 0 0 0 1 0	1	0.0768049	1;;	0.158255
1631	ORgene	haplotype	1_248604839_C111Y 1_248604845_R113H 1_248604881_D125V 1_248605156_Y217H 1_248605163_M219T	Num. of chromosomes	%freq	chr count in eur;afr;asn	corp _score
1632	OR2T7	OR2T7_1	0 0 0 0 0	1117	85.7911	519;285;313	0.0942411
1633	OR2T7	OR2T7_2	1 0 0 0 0	108	8.29493	28;40;40	0.0942411
1634	OR2T7	OR2T7_3	0 0 1 0 0	48	3.68664	10;12;26	0.0942411
1635	OR2T7	OR2T7_4	1 0 1 0 0	12	0.921659	6;6;	0.0942411
1636	OR2T7	OR2T7_5	0 0 0 0 1	7	0.537634	;;7	0.0942411
1637	OR2T7	OR2T7_6	0 0 0 1 0	5	0.384025	;5;	0.0942411
1638	OR2T7	OR2T7_7	0 1 0 0 0	5	0.384025	3;;2	0.649361
1639	ORgene	haplotype	1_248084321_M1T 1_248085149_T277S 1_248085232_R305W 1_248085251_R311H	Num. of chromosomes	%freq	chr count in eur;afr;asn	corp _score
1640	OR2T8	OR2T8_1	0 0 0 0	1108	85.0998	558;246;304	0.285208
1641	OR2T8	OR2T8_2	0 1 0 0	125	9.60061	7;40;78	0.285208
1642	OR2T8	OR2T8_3	0 0 0 1	45	3.45622	;45;	0.285208
1643	OR2T8	OR2T8_4	0 0 1 0	19	1.45929	;14;5	0.285208
1644	OR2T8	OR2T8_5	1 0 0 0	4	0.30722	1;2;1	1.2
1645	OR2T8	OR2T8_6	1 0 0 1	1	0.0768049	;1;	1.2
1646	ORgene	haplotype	5_180551775_H177R 5_180551781_V175A 5_180551937_R123H 5_180552120_F62S	Num. of chromosomes	%freq	chr count in eur;afr;asn	corp _score
1647	OR2V1	OR2V1_1	0 0 0 0	1078	82.7957	530;182;366	0.0866026
1648	OR2V1	OR2V1_2	0 0 1 0	166	12.7496	36;126;4	0.627921
1649	OR2V1	OR2V1_3	1 0 0 0	48	3.68664	;40;8	0.12823
1650	OR2V1	OR2V1_4	0 1 0 0	6	0.460829	;;6	0.0866026
1651	OR2V1	OR2V1_5	0 0 0 1	4	0.30722	;;4	0.0866026
1652	ORgene	haplotype	5_180582132_L64F 5_180582321_I127V 5_180582568_L209P 5_180582604_H221R	Num. of chromosomes	%freq	chr count in eur;afr;asn	corp _score
1653	OR2V2	OR2V2_1	0 0 0 1	796	61.1367	292;262;242	0.0866026
1654	OR2V2	OR2V2_2	0 0 0 0	490	37.6344	274;70;146	0.0866026
1655	OR2V2	OR2V2_3	0 1 0 1	8	0.614439	;8;	0.0866026
1656	OR2V2	OR2V2_4	1 0 0 1	5	0.384025	;5;	0.0443931
1657	OR2V2	OR2V2_5	0 0 1 1	3	0.230415	;3;	0.0866026
1658	ORgene	haplotype	6_29012067_D296N 6_29012712_M81V	Num. of chromosomes	%freq	chr count in eur;afr;asn	corp _score
1659	OR2W1	OR2W1_1	0 0	943	72.427	475;241;227	0.483685
1660	OR2W1	OR2W1_2	1 0	312	23.9631	84;70;158	0.483685
1661	OR2W1	OR2W1_3	0 1	47	3.60983	7;37;3	0.483685
1662	ORgene	haplotype	1_248059078_A64T 1_248059150_C88R 1_248059151_C88Y 1_248059252_R122W 1_248059394_C169S 1_248059423_R179C 1_248059456_V190I 1_248059476_E196D 1_248059483_V199I 1_248059703_M272K 1_248059712_M275T	Num. of chromosomes	%freq	chr count in eur;afr;asn	corp _score
1663	OR2W3	OR2W3_1	0 0 0 0 0 1 1 1 0 1 1	457	35.0998	262;18;177	0.358572
1664	OR2W3	OR2W3_2	0 0 0 0 0 0 0 0 0 0 0	347	26.6513	111;104;132	0.703034
1665	OR2W3	OR2W3_3	0 0 0 0 0 0 0 1 0 0 0	164	12.596	93;51;20	0.703034
1666	OR2W3	OR2W3_4	0 0 0 1 0 0 0 0 0 0 0	88	6.75883	;64;24	0.976818
1667	OR2W3	OR2W3_5	0 0 0 0 0 0 0 1 0 1 1	59	4.53149	29;28;2	0.703034
1668	OR2W3	OR2W3_6	0 0 0 0 0 0 1 1 0 1 1	30	2.30415	30;;	0.703034
1669	OR2W3	OR2W3_7	0 0 0 0 0 0 0 0 0 1 1	26	1.99693	1;12;13	0.703034
1670	OR2W3	OR2W3_8	0 0 0 0 1 1 0 0 0 1 1	23	1.76651	;23;	0.358572
1671	OR2W3	OR2W3_9	0 0 0 0 0 1 0 0 0 1 1	20	1.5361	15;;5	0.358572
1672	OR2W3	OR2W3_10	0 0 0 0 0 1 1 1 0 0 0	14	1.07527	4;2;8	0.358572
1673	OR2W3	OR2W3_11	0 0 0 0 0 1 0 1 0 1 1	13	0.998464	13;;	0.358572
1674	OR2W3	OR2W3_12	0 1 1 1 0 0 0 0 0 0 0	9	0.691244	;9;	0.976818
1675	OR2W3	OR2W3_13	1 0 1 0 0 0 0 0 0 0 0	6	0.460829	;6;	0.703034
1676	OR2W3	OR2W3_14	0 0 0 1 0 1 0 0 0 1 1	5	0.384025	;5;	0.908676
1677	OR2W3	OR2W3_15	0 0 0 0 0 0 1 1 0 0 0	4	0.30722	4;;	0.703034
1678	OR2W3	OR2W3_16	0 0 0 0 0 0 0 0 1 0 0	4	0.30722	;4;	0.703034
1679	OR2W3	OR2W3_17	0 0 1 1 0 0 0 0 0 0 0	4	0.30722	;4;	0.976818
1680	OR2W3	OR2W3_18	0 0 0 1 0 1 1 0 0 1 1	3	0.230415	;3;	0.908676
1681	OR2W3	OR2W3_19	0 0 0 0 0 1 0 1 0 0 0	2	0.15361	2;;	0.358572
1682	OR2W3	OR2W3_20	0 0 0 1 0 1 1 1 0 1 1	2	0.15361	;;2	0.908676
1683	OR2W3	OR2W3_21	0 0 0 1 0 0 0 0 1 0 0	2	0.15361	;2;	0.976818
1684	OR2W3	OR2W3_22	0 0 0 1 0 0 0 1 0 0 0	2	0.15361	;2;	0.976818
1685	OR2W3	OR2W3_23	0 1 1 1 0 0 0 0 0 1 1	2	0.15361	;2;	0.976818
1686	OR2W3	OR2W3_24	0 0 0 1 0 0 0 0 0 1 1	2	0.15361	;1;1	0.976818
1687	OR2W3	OR2W3_25	0 0 0 1 0 0 0 1 0 1 1	2	0.15361	;;2	0.976818
1688	OR2W3	OR2W3_26	0 1 1 0 0 0 0 1 0 0 0	2	0.15361	;2;	0.703034
1689	OR2W3	OR2W3_27	0 0 0 0 0 0 0 1 0 0 1	1	0.0768049	1;;	0.703034
1690	OR2W3	OR2W3_28	0 1 1 0 0 1 1 0 0 1 1	1	0.0768049	;1;	0.358572
1691	OR2W3	OR2W3_29	0 0 1 0 0 1 0 0 0 1 1	1	0.0768049	;1;	0.358572
1692	OR2W3	OR2W3_30	0 1 1 0 0 0 0 1 0 1 1	1	0.0768049	;1;	0.703034
1693	OR2W3	OR2W3_31	0 1 1 0 0 1 1 1 0 1 1	1	0.0768049	;1;	0.358572
1694	OR2W3	OR2W3_32	0 0 1 0 0 0 0 0 0 1 1	1	0.0768049	;1;	0.703034
1695	OR2W3	OR2W3_33	1 0 0 0 0 0 0 1 0 0 0	1	0.0768049	1;;	0.703034
1696	OR2W3	OR2W3_34	0 0 0 0 0 0 0 0 0 0 1	1	0.0768049	;;1	0.703034
1697	OR2W3	OR2W3_35	0 0 0 1 0 1 1 0 0 0 0	1	0.0768049	;1;	0.908676
1698	OR2W3	OR2W3_36	0 0 0 0 0 1 1 0 0 1 1	1	0.0768049	;;1	0.358572
1699	ORgene	haplotype	1_247654439_D4N 1_247654493_G22* 1_247654637_D70N 1_247654902_I158N 1_247654976_A183T 1_247655102_G225S 1_247655202_R258H 1_247655279_Q284* 1_247655365_W312C	Num. of chromosomes	%freq	chr count in eur;afr;asn	corp _score
1700	OR2W5	OR2W5_1	0 0 0 0 0 0 0 0 0	1189	91.321	561;252;376	1
1701	OR2W5	OR2W5_2	0 0 0 0 0 0 0 0 1	37	2.84178	;37;	1
1702	OR2W5	OR2W5_3	0 1 0 0 0 0 0 0 0	21	1.6129	2;17;2	1.2
1703	OR2W5	OR2W5_4	0 0 0 0 1 0 0 0 1	17	1.30568	;17;	1
1704	OR2W5	OR2W5_5	1 0 0 1 0 0 0 0 0	11	0.844854	;11;	1
1705	OR2W5	OR2W5_6	0 0 1 0 0 0 0 0 1	11	0.844854	;11;	1
1706	OR2W5	OR2W5_7	0 0 0 0 0 0 0 1 0	8	0.614439	;;8	1.2
1707	OR2W5	OR2W5_8	0 0 0 0 0 1 0 0 0	4	0.30722	3;1;	1
1708	OR2W5	OR2W5_9	0 0 0 0 0 0 1 0 0	2	0.15361	;;2	1
1709	OR2W5	OR2W5_10	0 0 1 0 0 0 0 0 0	1	0.0768049	;1;	1
1710	OR2W5	OR2W5_11	0 0 0 0 1 0 0 0 0	1	0.0768049	;1;	1
1711	ORgene	haplotype	5_180166140_G307C 5_180166256_R268H 5_180166361_R233H 5_180166362_R233C 5_180166599_V154M 5_180166677_R128C 5_180166742_A106V 5_180166866_H65Y 5_180166877_F61Y 5_180166899_R54W	Num. of chromosomes	%freq	chr count in eur;afr;asn	corp _score
1712	OR2Y1	OR2Y1_1	0 0 0 0 0 0 0 0 0 0	1205	92.5499	552;273;380	0.453761
1713	OR2Y1	OR2Y1_2	0 0 1 0 0 0 0 0 0 0	24	1.84332	;24;	0.453761
1714	OR2Y1	OR2Y1_3	0 0 0 0 1 1 0 0 0 0	17	1.30568	12;5;	0.453761
1715	OR2Y1	OR2Y1_4	0 1 0 1 0 0 0 1 1 0	14	1.07527	;14;	0.406507
1716	OR2Y1	OR2Y1_5	0 1 0 1 0 0 0 0 0 0	8	0.614439	;8;	0.406507
1717	OR2Y1	OR2Y1_6	0 0 0 0 0 0 0 1 1 0	8	0.614439	;8;	0.453761
1718	OR2Y1	OR2Y1_7	0 0 0 0 1 0 0 0 0 0	4	0.30722	1;3;	0.453761
1719	OR2Y1	OR2Y1_8	0 1 0 0 0 0 0 0 0 0	4	0.30722	;3;1	0.453761
1720	OR2Y1	OR2Y1_9	0 0 0 0 0 0 1 0 0 0	4	0.30722	;;4	0.453761
1721	OR2Y1	OR2Y1_10	0 0 0 0 0 0 0 1 0 1	3	0.230415	;3;	0.453761
1722	OR2Y1	OR2Y1_11	1 0 0 0 0 0 0 0 0 0	3	0.230415	;;3	0.453761
1723	OR2Y1	OR2Y1_12	0 0 0 1 0 0 0 0 0 0	3	0.230415	;3;	0.406507
1724	OR2Y1	OR2Y1_13	0 0 1 0 0 0 0 1 0 0	3	0.230415	;3;	0.453761
1725	OR2Y1	OR2Y1_14	0 0 0 0 0 1 0 0 0 0	1	0.0768049	1;;	0.453761
1726	OR2Y1	OR2Y1_15	0 0 0 0 0 0 0 1 0 0	1	0.0768049	;1;	0.453761
1727	ORgene	haplotype	19_8841461_R24H 19_8841793_L135F	Num. of chromosomes	%freq	chr count in eur;afr;asn	corp _score
1728	OR2Z1	OR2Z1_1	0 0	1275	97.046	565;322;388	0.966252
1729	OR2Z1	OR2Z1_2	1 0	16	1.75055	;16;	0.966252
1730	OR2Z1	OR2Z1_3	0 1	11	1.2035	1;10;	0.966252
1731	ORgene	haplotype	17_3194964_W305R 17_3195087_R264* 17_3195115_F254L 17_3195215_Y221C 17_3195245_G211D 17_3195336_Y181H 17_3195353_N175S 17_3195381_M166V 17_3195503_R125Q 17_3195603_K92* 17_3195645_S78G 17_3195777_F34I 17_3195810_A23S	Num. of chromosomes	%freq	chr count in eur;afr;asn	corp _score
1732	OR3A1	OR3A1_1	0 0 0 0 0 0 0 0 1 0 0 0 0	737	56.6052	292;91;354	0.795655
1733	OR3A1	OR3A1_2	0 0 0 0 0 0 0 0 0 0 0 0 0	512	39.3241	268;212;32	0.179492
1734	OR3A1	OR3A1_3	0 0 0 0 0 0 0 0 0 1 0 0 0	14	1.07527	;14;	1.2
1735	OR3A1	OR3A1_4	0 0 0 0 0 0 0 1 0 0 0 0 0	8	0.614439	;8;	0.179492
1736	OR3A1	OR3A1_5	0 0 0 0 0 1 1 0 0 1 0 0 0	7	0.537634	1;6;	1.2
1737	OR3A1	OR3A1_6	0 0 0 0 1 0 0 0 0 0 0 0 0	6	0.460829	;6;	0.179492
1738	OR3A1	OR3A1_7	0 0 0 0 0 0 0 0 0 0 1 0 0	6	0.460829	;6;	0.179492
1739	OR3A1	OR3A1_8	0 0 1 0 0 0 0 0 0 0 0 0 0	4	0.30722	;4;	0.231591
1740	OR3A1	OR3A1_9	0 0 0 0 0 0 0 0 1 0 0 1 0	3	0.230415	3;;	0.795655
1741	OR3A1	OR3A1_10	0 0 0 0 0 0 0 0 1 0 0 0 1	2	0.15361	;;2	0.795655
1742	OR3A1	OR3A1_11	0 1 0 0 0 0 0 0 0 0 0 0 0	1	0.0768049	;1;	1.2
1743	OR3A1	OR3A1_12	1 0 0 0 0 0 0 0 0 0 0 0 0	1	0.0768049	1;;	0.179492
1744	OR3A1	OR3A1_13	0 0 0 1 0 0 0 0 0 0 0 0 0	1	0.0768049	1;;	0.999991
1745	ORgene	haplotype	17_3181284_G316W 17_3181356_P292A 17_3181644_L196V	Num. of chromosomes	%freq	chr count in eur;afr;asn	corp _score
1746	OR3A2	OR3A2_1	0 0 0	1253	94.6389	555;310;388	0.202501
1747	OR3A2	OR3A2_2	0 0 1	30	3.28228	;30;	0.202501
1748	OR3A2	OR3A2_3	1 0 0	11	1.2035	11;;	0.202501
1749	OR3A2	OR3A2_4	0 1 0	8	0.875274	;8;	0.202501
1750	ORgene	haplotype	17_3324548_H223Q 17_3324574_R232H 17_3324720_M281V 17_3324810_K311E	Num. of chromosomes	%freq	chr count in eur;afr;asn	corp _score
1751	OR3A3	OR3A3_1	0 0 0 0	878	67.4347	421;220;237	0.0525004
1752	OR3A3	OR3A3_2	0 0 0 1	377	28.9555	134;93;150	0.0525004
1753	OR3A3	OR3A3_3	0 0 1 0	43	3.30261	9;34;	0.0525004
1754	OR3A3	OR3A3_4	1 0 0 0	1	0.0768049	;1;	0.0525004
1755	OR3A3	OR3A3_5	0 0 1 1	1	0.0768049	1;;	0.0525004
1756	OR3A3	OR3A3_6	0 1 0 1	1	0.0768049	;;1	0.0525004
1757	OR3A3	OR3A3_7	0 1 0 0	1	0.0768049	1;;	0.0525004
1758	ORgene	haplotype	17_3213690_I29T 17_3213728_I42V 17_3213845_V81I 17_3213862_S86R 17_3213911_E103Q 17_3213960_T119S 17_3213962_I120V 17_3213978_R125H 17_3214106_P168T 17_3214128_N175S 17_3214145_Y181H 17_3214181_S193A 17_3214314_R237K 17_3214502_V300I	Num. of chromosomes	%freq	chr count in eur;afr;asn	corp _score
1759	OR3A4	OR3A4_1	0 0 0 0 0 0 0 0 0 0 0 0 0 0	508	39.0169	253;67;188	0.999993
1760	OR3A4	OR3A4_2	0 0 0 0 0 0 0 0 0 0 0 1 0 0	343	26.3441	126;94;123	0.999993
1761	OR3A4	OR3A4_3	1 0 0 0 0 0 0 0 0 0 0 1 0 0	137	10.5223	79;3;55	0.999993
1762	OR3A4	OR3A4_4	0 1 0 1 1 0 1 0 1 1 0 0 0 0	118	9.06298	68;48;2	0.999954
1763	OR3A4	OR3A4_5	0 1 0 1 1 0 1 0 1 1 0 0 0 1	64	4.91551	;64;	0.999954
1764	OR3A4	OR3A4_6	0 1 0 1 1 0 1 0 1 0 1 0 0 0	36	2.76498	;36;	0.999954
1765	OR3A4	OR3A4_7	0 0 0 0 0 0 0 0 0 0 0 1 1 0	28	2.15054	27;;1	0.999993
1766	OR3A4	OR3A4_8	0 1 0 1 1 0 1 0 1 1 0 0 1 1	10	0.768049	;10;	0.999954
1767	OR3A4	OR3A4_9	0 1 0 1 1 0 1 0 1 1 0 1 1 1	5	0.384025	;5;	0.999954
1768	OR3A4	OR3A4_10	0 1 0 1 1 0 0 0 1 1 0 0 0 0	5	0.384025	3;2;	0.999954
1769	OR3A4	OR3A4_11	0 0 0 0 0 0 0 0 0 0 1 0 0 0	5	0.384025	;5;	0.999993
1770	OR3A4	OR3A4_12	0 0 0 0 0 0 0 1 0 0 0 0 0 0	4	0.30722	;2;2	1
1771	OR3A4	OR3A4_13	1 0 0 0 0 0 0 0 0 0 0 0 0 0	4	0.30722	1;;3	0.999993
1772	OR3A4	OR3A4_14	0 0 0 0 0 0 0 0 0 0 0 0 0 1	3	0.230415	;;3	0.999993
1773	OR3A4	OR3A4_15	0 0 0 0 0 0 1 0 1 1 0 0 0 0	3	0.230415	3;;	0.999993
1774	OR3A4	OR3A4_16	0 1 0 1 1 0 1 0 1 0 0 1 0 0	2	0.15361	;2;	0.999954
1775	OR3A4	OR3A4_17	0 1 0 1 1 0 0 0 0 1 0 0 0 0	2	0.15361	1;;1	0.999954
1776	OR3A4	OR3A4_18	0 0 0 0 0 0 0 0 0 1 0 1 0 0	2	0.15361	;2;	0.999993
1777	OR3A4	OR3A4_19	0 1 0 0 0 0 0 0 0 0 0 0 0 0	2	0.15361	;1;1	0.999993
1778	OR3A4	OR3A4_20	0 1 0 1 1 0 0 0 0 0 0 1 0 0	2	0.15361	;2;	0.999954
1779	OR3A4	OR3A4_21	0 1 0 1 1 0 1 0 1 1 0 1 0 0	2	0.15361	2;;	0.999954
1780	OR3A4	OR3A4_22	0 0 0 1 1 0 0 0 0 0 0 0 0 0	1	0.0768049	;;1	0.999954
1781	OR3A4	OR3A4_23	0 0 0 0 1 0 1 0 1 1 0 0 0 0	1	0.0768049	;;1	0.999954
1782	OR3A4	OR3A4_24	0 1 0 1 1 0 1 1 1 1 0 0 0 1	1	0.0768049	;1;	0.999997
1783	OR3A4	OR3A4_25	0 0 0 1 1 0 0 0 0 0 0 1 0 0	1	0.0768049	;;1	0.999954
1784	OR3A4	OR3A4_26	0 1 0 1 1 0 1 0 1 1 0 1 0 1	1	0.0768049	;1;	0.999954
1785	OR3A4	OR3A4_27	0 1 0 0 0 0 0 0 1 1 0 0 1 0	1	0.0768049	;;1	0.999993
1786	OR3A4	OR3A4_28	0 0 0 1 0 0 0 0 1 1 0 0 0 0	1	0.0768049	;;1	0.999993
1787	OR3A4	OR3A4_29	0 1 0 1 1 0 1 0 0 0 0 0 0 0	1	0.0768049	;1;	0.999954
1788	OR3A4	OR3A4_30	0 1 0 0 0 0 1 0 1 1 0 0 0 1	1	0.0768049	1;;	0.999993
1789	OR3A4	OR3A4_31	0 0 1 0 0 0 0 0 0 0 0 1 0 0	1	0.0768049	1;;	0.999993
1790	OR3A4	OR3A4_32	0 1 1 1 1 0 0 0 0 0 0 1 0 0	1	0.0768049	;1;	0.999954
1791	OR3A4	OR3A4_33	0 1 0 0 0 0 0 0 1 1 0 0 0 0	1	0.0768049	;;1	0.999993
1792	OR3A4	OR3A4_34	0 0 0 0 0 1 0 0 0 0 0 0 0 0	1	0.0768049	1;;	0.999993
1793	OR3A4	OR3A4_35	0 0 0 1 0 0 0 0 1 0 0 1 0 0	1	0.0768049	;;1	0.999993
1794	OR3A4	OR3A4_36	0 0 0 0 0 0 0 0 1 1 0 0 0 1	1	0.0768049	;;1	0.999993
1795	OR3A4	OR3A4_37	0 1 0 1 1 0 1 0 1 0 1 1 0 0	1	0.0768049	;1;	0.999954
1796	OR3A4	OR3A4_38	0 1 0 0 1 0 1 0 1 0 0 1 0 0	1	0.0768049	;;1	0.999954
1797	ORgene	haplotype	11_55136125_Q256* 11_55136173_V272I 11_55136219_A287V 11_55136270_T304S 11_55136279_T307I	Num. of chromosomes	%freq	chr count in eur;afr;asn	corp _score
1798	OR4A15	OR4A15_1	0 0 0 0 0	1216	93.3948	532;315;369	0.999998
1799	OR4A15	OR4A15_2	0 0 1 0 0	36	2.76498	33;1;2	0.999998
1800	OR4A15	OR4A15_3	0 0 0 1 0	29	2.22734	;29;	0.999998
1801	OR4A15	OR4A15_4	1 0 0 0 0	17	1.30568	;;17	1.2
1802	OR4A15	OR4A15_5	0 0 0 0 1	2	0.15361	;2;	0.999998
1803	OR4A15	OR4A15_6	0 1 0 0 0	2	0.15361	1;1;	0.999998
1804	ORgene	haplotype	11_55110877_M67I 11_55110903_S76* 11_55110989_L105V 11_55111157_L161V 11_55111172_I166F 11_55111238_L188I 11_55111480_L268F 11_55111496_S274T 11_55111500_I275T 11_55111584_K303M	Num. of chromosomes	%freq	chr count in eur;afr;asn	corp _score
1805	OR4A16	OR4A16_1	0 0 0 0 0 0 0 0 0 0	656	50.384	223;269;164	0.999998
1806	OR4A16	OR4A16_2	0 0 0 0 0 1 0 0 0 1	570	43.7788	295;54;221	0.999998
1807	OR4A16	OR4A16_3	0 0 0 0 0 0 0 0 1 0	16	1.22888	16;;	0.999998
1808	OR4A16	OR4A16_4	0 0 1 0 0 0 0 0 0 0	13	0.998464	;13;	0.999998
1809	OR4A16	OR4A16_5	0 0 0 1 1 0 1 1 0 0	8	0.614439	4;4;	0.99999
1810	OR4A16	OR4A16_6	1 1 0 1 1 0 1 0 0 0	7	0.537634	6;1;	1.2
1811	OR4A16	OR4A16_7	0 0 0 1 1 0 0 0 0 0	6	0.460829	4;1;1	0.99999
1812	OR4A16	OR4A16_8	0 0 0 0 0 1 0 0 0 0	4	0.30722	4;;	0.999998
1813	OR4A16	OR4A16_9	1 1 0 1 1 0 1 1 0 0	4	0.30722	3;1;	1.2
1814	OR4A16	OR4A16_10	0 0 0 1 1 0 1 0 0 0	4	0.30722	4;;	0.99999
1815	OR4A16	OR4A16_11	1 1 0 1 0 0 0 0 0 0	3	0.230415	2;1;	1.2
1816	OR4A16	OR4A16_12	1 0 0 1 1 0 1 1 0 0	2	0.15361	;2;	0.99999
1817	OR4A16	OR4A16_13	1 1 0 1 1 0 0 0 0 0	2	0.15361	2;;	1.2
1818	OR4A16	OR4A16_14	0 0 0 0 0 0 0 0 0 1	2	0.15361	1;;1	0.999998
1819	OR4A16	OR4A16_15	0 1 0 1 1 0 1 1 0 0	1	0.0768049	;1;	1.2
1820	OR4A16	OR4A16_16	1 0 0 0 0 1 0 0 0 1	1	0.0768049	;;1	0.999998
1821	OR4A16	OR4A16_17	0 0 0 1 0 0 0 0 0 0	1	0.0768049	;1;	0.999998
1822	OR4A16	OR4A16_18	1 1 0 0 0 0 1 0 0 0	1	0.0768049	1;;	1.2
1823	OR4A16	OR4A16_19	0 0 0 0 0 0 1 0 0 0	1	0.0768049	1;;	0.999998
1824	ORgene	haplotype	11_48510505_G54D 11_48510517_Y58S 11_48510589_G82D 11_48510628_C95F 11_48510654_I104L 11_48510765_V141L 11_48510777_V145M 11_48510919_A192D 11_48511045_A234V 11_48511050_S236P	Num. of chromosomes	%freq	chr count in eur;afr;asn	corp _score
1825	OR4A47	OR4A47_1	0 0 0 0 1 0 1 0 0 0	644	49.4624	345;114;185	0.400259
1826	OR4A47	OR4A47_2	0 0 0 0 0 0 0 0 0 0	591	45.3917	204;204;183	0.400259
1827	OR4A47	OR4A47_3	0 0 0 0 1 0 1 1 0 0	15	1.15207	;15;	0.400259
1828	OR4A47	OR4A47_4	0 0 0 0 1 0 1 0 0 1	11	0.844854	10;1;	0.511626
1829	OR4A47	OR4A47_5	1 0 0 0 1 0 1 0 0 0	8	0.614439	5;3;	0.400259
1830	OR4A47	OR4A47_6	0 0 0 0 0 0 1 0 0 0	6	0.460829	;;6	0.400259
1831	OR4A47	OR4A47_7	0 0 0 0 0 0 0 0 1 0	5	0.384025	;5;	0.656377
1832	OR4A47	OR4A47_8	0 0 1 0 0 1 0 0 0 0	3	0.230415	;3;	0.400259
1833	OR4A47	OR4A47_9	0 0 1 0 1 1 0 0 0 0	3	0.230415	;;3	0.400259
1834	OR4A47	OR4A47_10	0 0 0 0 1 0 0 0 0 0	2	0.15361	2;;	0.400259
1835	OR4A47	OR4A47_11	0 0 0 0 1 1 1 0 0 0	2	0.15361	;;2	0.400259
1836	OR4A47	OR4A47_12	0 0 0 0 0 1 0 0 0 0	1	0.0768049	;1;	0.400259
1837	OR4A47	OR4A47_13	0 1 1 1 1 0 1 0 0 0	1	0.0768049	;;1	0.99879
1838	OR4A47	OR4A47_14	0 1 0 0 1 1 0 0 0 0	1	0.0768049	;;1	0.909936
1839	OR4A47	OR4A47_15	0 1 1 0 0 1 0 0 0 0	1	0.0768049	;1;	0.909936
1840	OR4A47	OR4A47_16	0 1 0 0 1 1 1 0 0 0	1	0.0768049	;;1	0.909936
1841	OR4A47	OR4A47_17	0 0 1 0 0 0 0 0 0 0	1	0.0768049	;1;	0.400259
1842	OR4A47	OR4A47_18	0 1 1 1 1 1 0 0 0 0	1	0.0768049	;;1	0.99879
1843	OR4A47	OR4A47_19	0 1 0 0 1 0 1 0 0 0	1	0.0768049	;;1	0.909936
1844	OR4A47	OR4A47_20	0 0 1 1 1 0 1 0 0 0	1	0.0768049	;;1	0.981996
1845	OR4A47	OR4A47_21	0 1 1 1 1 1 1 0 0 0	1	0.0768049	;;1	0.99879
1846	OR4A47	OR4A47_22	0 0 0 0 1 1 0 0 0 0	1	0.0768049	;;1	0.400259
1847	OR4A47	OR4A47_23	0 0 0 1 1 1 0 0 0 0	1	0.0768049	;;1	0.981996
1848	ORgene	haplotype	11_51411740_L219Q 11_51411914_Y161C 11_51411918_V160M 11_51412211_A62V	Num. of chromosomes	%freq	chr count in eur;afr;asn	corp _score
1849	OR4A5	OR4A5_1	0 0 0 0	1122	86.1751	464;299;359	0.287142
1850	OR4A5	OR4A5_2	1 0 0 0	121	9.29339	65;28;28	0.287142
1851	OR4A5	OR4A5_3	0 1 0 0	46	3.53303	31;15;	0.287142
1852	OR4A5	OR4A5_4	0 0 0 1	7	0.537634	1;6;	0.287142
1853	OR4A5	OR4A5_5	0 0 1 0	5	0.384025	5;;	0.287142
1854	OR4A5	OR4A5_6	1 1 0 0	1	0.0768049	;;1	0.287142
1855	ORgene	haplotype	11_48238500_V47I 11_48238549_C63Y 11_48238998_V213M 11_48239016_I219V 11_48239071_T237N 11_48239182_T274K	Num. of chromosomes	%freq	chr count in eur;afr;asn	corp _score
1856	OR4B1	OR4B1_1	0 0 0 0 0 0	858	65.8986	415;195;248	0.719217
1857	OR4B1	OR4B1_2	0 1 0 0 0 1	260	19.9693	106;39;115	0.719217
1858	OR4B1	OR4B1_3	0 0 0 0 1 0	144	11.0599	43;76;25	0.904596
1859	OR4B1	OR4B1_4	0 1 0 0 0 0	16	1.22888	;16;	0.719217
1860	OR4B1	OR4B1_5	1 0 0 1 0 0	15	1.15207	;15;	0.719217
1861	OR4B1	OR4B1_6	0 0 1 0 1 0	6	0.460829	;6;	0.904596
1862	OR4B1	OR4B1_7	0 0 0 0 0 1	3	0.230415	2;1;	0.719217
1863	ORgene	haplotype	11_55371039_V271I 11_55371132_S240T 11_55371141_A237T 11_55371275_M192T 11_55371381_Q157* 11_55371410_W147S 11_55371807_L15I 11_55371828_P8T	Num. of chromosomes	%freq	chr count in eur;afr;asn	corp _score
1864	OR4C11	OR4C11_1	0 0 0 0 0 0 0 0	761	58.4485	246;241;274	0.273998
1865	OR4C11	OR4C11_2	0 0 0 0 0 0 1 0	353	27.1121	211;34;108	0.273998
1866	OR4C11	OR4C11_3	0 0 0 0 1 0 0 0	71	5.45315	67;;4	1.2
1867	OR4C11	OR4C11_4	0 1 0 0 0 0 0 1	43	3.30261	42;;1	0.0587059
1868	OR4C11	OR4C11_5	0 0 0 0 0 1 0 0	33	2.53456	;33;	0.273998
1869	OR4C11	OR4C11_6	0 0 0 0 0 0 0 1	29	2.22734	;28;1	0.273998
1870	OR4C11	OR4C11_7	0 0 0 1 0 0 0 1	6	0.460829	;6;	0.273998
1871	OR4C11	OR4C11_8	1 0 0 0 0 0 1 0	4	0.30722	;4;	0.273998
1872	OR4C11	OR4C11_9	0 0 1 0 0 0 0 0	2	0.15361	;2;	0.0925223
1873	ORgene	haplotype	11_50003191_V283L 11_50003233_V269L 11_50003266_R258C 11_50003469_T190I	Num. of chromosomes	%freq	chr count in eur;afr;asn	corp _score
1874	OR4C12	OR4C12_1	1 0 0 0	649	49.8464	348;75;226	0.400259
1875	OR4C12	OR4C12_2	0 0 0 0	646	49.616	217;267;162	0.400259
1876	OR4C12	OR4C12_3	1 0 1 0	4	0.30722	1;3;	0.400259
1877	OR4C12	OR4C12_4	0 0 0 1	2	0.15361	;2;	0.400259
1878	OR4C12	OR4C12_5	0 1 0 0	1	0.0768049	;1;	0.400259
1879	ORgene	haplotype	11_49973979_A2V 11_49974371_V133I 11_49974473_C167R 11_49974527_L185V 11_49974675_A234V	Num. of chromosomes	%freq	chr count in eur;afr;asn	corp _score
1880	OR4C13	OR4C13_1	0 1 0 0 0	1185	91.0138	530;329;326	0.999999
1881	OR4C13	OR4C13_2	1 1 0 0 0	100	7.68049	35;4;61	0.999999
1882	OR4C13	OR4C13_3	0 1 1 0 0	11	0.844854	;11;	0.999999
1883	OR4C13	OR4C13_4	1 0 0 0 0	2	0.15361	;1;1	0.999999
1884	OR4C13	OR4C13_5	0 1 0 1 0	2	0.15361	;2;	0.999999
1885	OR4C13	OR4C13_6	0 1 0 0 1	1	0.0768049	1;;	1
1886	OR4C13	OR4C13_7	0 0 0 0 0	1	0.0768049	;1;	0.999999
1887	ORgene	haplotype	11_55322020_F80L 11_55322099_A106D 11_55322233_M151L 11_55322393_G204E 11_55322422_L214I 11_55322464_N228H 11_55322539_V253I 11_55322569_N263D 11_55322606_L275S 11_55322638_R286C 11_55322639_R286H 11_55322818_E346*	Num. of chromosomes	%freq	chr count in eur;afr;asn	corp _score
1888	OR4C15	OR4C15_1	0 0 0 0 0 0 0 0 0 0 0 0	835	64.1321	350;274;211	0.0361403
1889	OR4C15	OR4C15_2	0 0 0 0 0 0 1 0 0 0 0 0	230	17.6651	121;28;81	0.0361403
1890	OR4C15	OR4C15_3	0 0 0 0 0 0 0 0 0 1 0 0	172	13.2104	59;26;87	0.0361403
1891	OR4C15	OR4C15_4	0 1 0 0 1 1 0 0 1 0 0 0	33	2.53456	32;;1	0.0361403
1892	OR4C15	OR4C15_5	1 0 0 1 0 0 0 0 0 0 0 0	11	0.844854	;11;	0.0361403
1893	OR4C15	OR4C15_6	0 0 0 0 0 0 0 0 0 0 1 0	6	0.460829	;;6	0.0361403
1894	OR4C15	OR4C15_7	1 0 1 1 0 0 0 0 0 0 0 0	6	0.460829	;6;	0.0361403
1895	OR4C15	OR4C15_8	0 1 0 0 1 1 0 0 0 0 0 0	3	0.230415	2;;1	0.0361403
1896	OR4C15	OR4C15_9	0 1 0 0 0 1 0 0 1 0 0 0	2	0.15361	;2;	0.0361403
1897	OR4C15	OR4C15_10	0 0 0 0 0 0 0 0 0 0 0 1	2	0.15361	2;;	1.2
1898	OR4C15	OR4C15_11	0 0 0 0 0 0 0 1 0 0 0 0	1	0.0768049	;;1	0.0361403
1899	OR4C15	OR4C15_12	0 0 0 0 1 0 0 0 0 0 0 0	1	0.0768049	;1;	0.0361403
1900	ORgene	haplotype	11_55339652_Q17* 11_55339676_V25L 11_55339704_L34W 11_55339740_S46T 11_55339746_K48T 11_55339748_T49A 11_55339829_T76A 11_55339848_D82G 11_55340057_V152M 11_55340170_E189D 11_55340210_A203T 11_55340318_V239I 11_55340379_L259P 11_55340466_K288R	Num. of chromosomes	%freq	chr count in eur;afr;asn	corp _score
1901	OR4C16	OR4C16_1	0 0 0 0 0 0 1 0 0 0 0 0 0 0	477	36.6359	171;143;163	1
1902	OR4C16	OR4C16_2	1 0 0 0 0 0 1 0 0 0 0 0 1 0	359	27.573	179;40;140	1.2
1903	OR4C16	OR4C16_3	0 1 0 0 0 0 1 0 0 0 0 0 1 0	230	17.6651	121;28;81	1
1904	OR4C16	OR4C16_4	0 0 0 0 0 0 0 0 0 0 0 0 0 0	135	10.3687	53;82;	1
1905	OR4C16	OR4C16_5	0 0 1 1 0 0 1 0 0 1 0 0 1 1	30	2.30415	30;;	1
1906	OR4C16	OR4C16_6	0 0 0 0 0 0 1 0 0 0 0 0 1 0	27	2.07373	;26;1	1
1907	OR4C16	OR4C16_7	0 0 0 0 0 0 0 0 0 0 1 0 0 0	13	0.998464	;13;	1
1908	OR4C16	OR4C16_8	0 0 0 0 0 0 1 0 0 0 0 1 0 0	7	0.537634	5;2;	1
1909	OR4C16	OR4C16_9	0 0 0 0 0 1 1 0 0 0 0 0 1 0	5	0.384025	;5;	1
1910	OR4C16	OR4C16_10	0 0 0 0 0 0 1 0 1 0 0 0 0 0	4	0.30722	;4;	1
1911	OR4C16	OR4C16_11	0 1 0 0 0 0 1 0 0 0 0 0 0 0	2	0.15361	1;1;	1
1912	OR4C16	OR4C16_12	0 0 1 1 1 0 1 0 0 1 0 0 1 1	2	0.15361	2;;	1
1913	OR4C16	OR4C16_13	0 0 0 0 0 0 1 1 0 0 0 0 0 0	2	0.15361	2;;	1
1914	OR4C16	OR4C16_14	0 0 0 0 0 0 1 0 0 0 1 0 0 0	1	0.0768049	;1;	1
1915	OR4C16	OR4C16_15	0 0 0 1 0 0 0 0 0 0 0 0 0 0	1	0.0768049	;1;	1
1916	OR4C16	OR4C16_16	1 0 0 1 0 0 1 0 0 1 0 0 1 1	1	0.0768049	;;1	1.2
1917	OR4C16	OR4C16_17	0 0 1 1 0 0 1 0 0 1 0 0 1 0	1	0.0768049	1;;	1
1918	OR4C16	OR4C16_18	1 0 0 0 0 0 1 0 0 1 0 0 1 0	1	0.0768049	1;;	1.2
1919	OR4C16	OR4C16_19	0 0 0 1 0 0 1 0 0 1 0 0 1 0	1	0.0768049	;1;	1
1920	OR4C16	OR4C16_20	0 0 1 0 0 0 0 0 0 0 0 0 0 1	1	0.0768049	;1;	1
1921	OR4C16	OR4C16_21	1 0 1 1 0 0 1 0 0 1 0 0 1 1	1	0.0768049	;;1	1.2
1922	OR4C16	OR4C16_22	1 0 0 0 0 0 0 0 0 0 0 0 1 0	1	0.0768049	;;1	1.2
1923	ORgene	haplotype	11_48347342_V284M 11_48347346_H285L 11_48347363_P291S	Num. of chromosomes	%freq	chr count in eur;afr;asn	corp _score
1924	OR4C3	OR4C3_1	0 0 0	560	43.0108	302;113;145	0.999999
1925	OR4C3	OR4C3_2	1 1 1	353	27.1121	217;66;70	0.999999
1926	OR4C3	OR4C3_3	1 1 0	195	14.977	22;82;91	0.999999
1927	OR4C3	OR4C3_4	0 0 1	194	14.9002	25;87;82	0.999999
1928	ORgene	haplotype	11_51515460_S60F 11_51515546_A89T 11_51515604_A108V 11_51515640_H120R 11_51515876_A199T 11_51515912_L211F 11_51515954_T225S 11_51515982_A234V 11_51515985_L235H 11_51515993_C238R 11_51516000_S240F 11_51516191_D304N	Num. of chromosomes	%freq	chr count in eur;afr;asn	corp _score
1929	OR4C46	OR4C46_1	0 0 0 0 0 0 0 0 0 0 1 0	584	44.8541	322;55;207	0.99998
1930	OR4C46	OR4C46_2	0 0 0 0 0 0 0 0 0 0 0 0	428	32.8725	148;196;84	0.999997
1931	OR4C46	OR4C46_3	1 0 0 1 0 1 0 0 0 0 0 0	162	12.4424	44;47;71	0.99978
1932	OR4C46	OR4C46_4	1 1 0 0 0 0 0 0 0 0 0 0	46	3.53303	30;15;1	0.999988
1933	OR4C46	OR4C46_5	0 0 0 0 0 0 0 0 0 1 0 0	15	1.15207	;15;	0.999999
1934	OR4C46	OR4C46_6	1 0 0 0 0 1 0 0 0 0 0 0	14	1.07527	8;;6	0.999988
1935	OR4C46	OR4C46_7	0 0 0 1 0 1 0 0 0 0 0 0	12	0.921659	1;5;6	0.999941
1936	OR4C46	OR4C46_8	1 0 0 1 0 1 0 1 0 0 0 0	10	0.768049	;10;	0.999923
1937	OR4C46	OR4C46_9	0 0 0 0 0 0 0 0 0 0 1 1	7	0.537634	4;1;2	0.99998
1938	OR4C46	OR4C46_10	0 1 0 0 0 0 0 0 0 0 0 0	4	0.30722	3;;1	0.999997
1939	OR4C46	OR4C46_11	0 0 1 0 0 0 0 0 0 0 1 0	3	0.230415	3;;	0.99998
1940	OR4C46	OR4C46_12	0 0 0 0 0 0 1 0 0 0 1 0	3	0.230415	;;3	0.99998
1941	OR4C46	OR4C46_13	0 0 0 0 0 0 0 0 1 0 0 0	2	0.15361	;2;	0.999998
1942	OR4C46	OR4C46_14	1 0 0 0 0 0 0 0 0 0 0 0	2	0.15361	;1;1	0.999988
1943	OR4C46	OR4C46_15	0 0 0 1 0 0 0 0 0 0 0 0	2	0.15361	;;2	0.999941
1944	OR4C46	OR4C46_16	1 1 0 0 0 0 0 0 1 0 0 0	2	0.15361	2;;	0.999993
1945	OR4C46	OR4C46_17	0 0 0 0 0 0 0 0 0 1 1 0	1	0.0768049	;1;	0.999994
1946	OR4C46	OR4C46_18	0 0 0 0 1 0 0 0 0 0 1 0	1	0.0768049	;;1	0.99998
1947	OR4C46	OR4C46_19	0 0 0 0 0 1 0 0 0 0 0 0	1	0.0768049	;;1	0.999997
1948	OR4C46	OR4C46_20	0 0 0 1 0 0 0 0 0 0 1 0	1	0.0768049	;;1	0.999642
1949	OR4C46	OR4C46_21	0 0 0 0 0 0 0 0 1 0 1 0	1	0.0768049	1;;	0.999989
1950	OR4C46	OR4C46_22	0 1 0 0 0 0 0 0 0 0 1 0	1	0.0768049	;;1	0.99998
1951	ORgene	haplotype	11_48387186_F278L 11_48387211_L269F 11_48387584_V145E 11_48387590_C143Y 11_48387668_G117A 11_48387789_D77H 11_48387855_I55V 11_48387894_A42T 11_48387900_Q40* 11_48387960_T20A	Num. of chromosomes	%freq	chr count in eur;afr;asn	corp _score
1952	OR4C5	OR4C5_1	0 0 0 0 0 0 0 0 0 0	154	11.828	56;43;55	0.67371
1953	OR4C5	OR4C5_2	1 0 0 0 0 0 0 0 0 0	103	7.91091	75;5;23	0.67371
1954	OR4C5	OR4C5_3	0 0 0 0 0 1 0 0 0 0	90	6.91244	33;22;35	0.67371
1955	OR4C5	OR4C5_4	1 0 0 0 0 1 0 0 0 0	84	6.45161	64;5;15	0.67371
1956	OR4C5	OR4C5_5	0 1 0 0 0 1 0 0 0 0	47	3.60983	18;21;8	0.67371
1957	OR4C5	OR4C5_6	0 1 0 0 0 0 0 0 0 0	46	3.53303	18;18;10	0.67371
1958	OR4C5	OR4C5_7	1 0 0 0 0 0 0 1 1 1	39	2.99539	32;5;2	1.2
1959	OR4C5	OR4C5_8	1 0 0 0 0 1 0 1 1 1	38	2.91859	32;3;3	1.2
1960	OR4C5	OR4C5_9	0 0 0 0 1 0 0 0 0 0	38	2.91859	20;13;5	0.67371
1961	OR4C5	OR4C5_10	0 0 0 0 1 1 0 0 0 0	38	2.91859	17;12;9	0.67371
1962	OR4C5	OR4C5_11	0 0 0 0 0 1 0 1 1 1	32	2.45776	12;17;3	1.2
1963	OR4C5	OR4C5_12	0 0 0 0 0 0 0 1 1 1	29	2.22734	15;12;2	1.2
1964	OR4C5	OR4C5_13	0 1 0 0 0 0 0 1 1 1	20	1.5361	12;6;2	1.2
1965	OR4C5	OR4C5_14	0 1 1 0 1 1 0 0 0 0	18	1.38249	15;3;	0.67371
1966	OR4C5	OR4C5_15	0 0 0 0 0 1 0 0 0 1	18	1.38249	2;5;11	0.67371
1967	OR4C5	OR4C5_16	0 1 0 0 0 1 0 1 1 1	17	1.30568	9;4;4	1.2
1968	OR4C5	OR4C5_17	0 0 0 0 0 0 0 1 1 0	16	1.22888	5;2;9	1.2
1969	OR4C5	OR4C5_18	0 1 0 0 1 0 0 0 0 0	16	1.22888	2;12;2	0.67371
1970	OR4C5	OR4C5_19	0 0 0 0 0 0 0 0 0 1	16	1.22888	2;3;11	0.67371
1971	OR4C5	OR4C5_20	0 0 0 0 1 0 0 1 1 1	15	1.15207	6;3;6	1.2
1972	OR4C5	OR4C5_21	0 1 0 0 1 1 0 0 0 0	14	1.07527	5;8;1	0.67371
1973	OR4C5	OR4C5_22	0 1 0 0 0 1 0 1 1 0	13	0.998464	2;3;8	1.2
1974	OR4C5	OR4C5_23	1 0 0 0 0 1 0 1 1 0	12	0.921659	3;;9	1.2
1975	OR4C5	OR4C5_24	1 0 0 0 0 0 0 1 1 0	12	0.921659	10;;2	1.2
1976	OR4C5	OR4C5_25	0 0 0 0 1 0 0 0 0 1	12	0.921659	4;2;6	0.67371
1977	OR4C5	OR4C5_26	0 1 1 0 0 0 0 0 0 0	12	0.921659	8;2;2	0.67371
1978	OR4C5	OR4C5_27	0 0 0 0 0 1 0 1 1 0	12	0.921659	2;;10	1.2
1979	OR4C5	OR4C5_28	0 0 0 0 1 1 0 1 1 1	12	0.921659	4;5;3	1.2
1980	OR4C5	OR4C5_29	1 0 0 0 0 0 0 0 0 1	11	0.844854	4;2;5	0.67371
1981	OR4C5	OR4C5_30	0 1 1 0 0 0 0 1 1 1	11	0.844854	9;1;1	1.2
1982	OR4C5	OR4C5_31	0 1 0 0 0 1 0 0 0 1	11	0.844854	3;3;5	0.67371
1983	OR4C5	OR4C5_32	0 0 1 0 0 0 0 0 0 0	11	0.844854	1;4;6	0.67371
1984	OR4C5	OR4C5_33	0 1 1 0 1 0 0 1 1 1	10	0.768049	8;2;	1.2
1985	OR4C5	OR4C5_34	0 1 0 0 1 0 0 1 1 1	10	0.768049	1;7;2	1.2
1986	OR4C5	OR4C5_35	0 1 0 0 0 0 0 0 0 1	9	0.691244	4;;5	0.67371
1987	OR4C5	OR4C5_36	0 1 0 0 1 1 0 1 1 1	9	0.691244	1;6;2	1.2
1988	OR4C5	OR4C5_37	1 0 0 0 1 0 0 0 0 0	9	0.691244	;6;3	0.67371
1989	OR4C5	OR4C5_38	0 1 1 0 0 1 0 0 0 0	9	0.691244	7;1;1	0.67371
1990	OR4C5	OR4C5_39	0 1 1 0 1 0 0 0 0 0	8	0.614439	8;;	0.67371
1991	OR4C5	OR4C5_40	1 0 0 0 1 1 0 1 1 1	8	0.614439	1;6;1	1.2
1992	OR4C5	OR4C5_41	1 0 0 0 0 1 0 0 0 1	8	0.614439	5;1;2	0.67371
1993	OR4C5	OR4C5_42	0 0 1 0 0 1 0 0 0 0	7	0.537634	2;4;1	0.67371
1994	OR4C5	OR4C5_43	0 1 1 0 1 1 0 1 1 1	7	0.537634	5;2;	1.2
1995	OR4C5	OR4C5_44	1 0 0 0 1 1 0 0 0 0	7	0.537634	;5;2	0.67371
1996	OR4C5	OR4C5_45	1 1 0 0 0 0 0 1 1 0	6	0.460829	;;6	1.2
1997	OR4C5	OR4C5_46	0 1 1 0 0 1 0 1 1 1	6	0.460829	5;1;	1.2
1998	OR4C5	OR4C5_47	0 0 1 0 0 0 0 0 0 1	6	0.460829	;1;5	0.67371
1999	OR4C5	OR4C5_48	0 0 0 0 0 0 1 0 0 0	6	0.460829	;6;	0.67371
2000	OR4C5	OR4C5_49	0 0 0 0 1 1 0 0 0 1	5	0.384025	;5;	0.67371
[truncated: 2,441 more rows]
