# Supplementary material for: Personal receptor repertoires: olfaction as a model
Source: BMC Genomics. 2012 Aug 21;13:414. doi: 10.1186/1471-2164-13-414 (PMC3462693; doi:10.1186/1471-2164-13-414)
Supplement: Additional file 4 — A list of nonfunctional variations in the OR genes. [file 1471-2164-13-414-S4.xlsx]

## Sheet: Sheet1
OR_symbol	type	Chr	Start	End	Ref. allele	Alternate allele	Protein change	dbSNP id	Other sources (Table S1)	IlluminaGoldenGate_MAF
OR10A3	Del(-1)	11	7960750	7960751	A	-	frame shift	rs35194212		.
OR10A6	nonsense	11	7949294	7949294	G	A	R/*		2;
OR10A7	Ins(1)	12	55615702	55615702	-	G	frame shift	rs34372866		.
OR10AC1P	rescued_Del(-1)	7	143208740	143208741	C	-	frame correction	rs34333193	6;	.
OR10AD1	Ins(1)	12	48596876	48596876	-	A	frame shift	rs58864350	3;4;5;7	0.155
OR10AG1	Ins(1)	11	55735351	55735351	-	C	frame shift		5;
OR10C1	nonsense	6	29407954	29407955	C	T	Q/*	rs17184009	2;6	0.047
OR10D3	nonsense	11	124056732	124056732	T	G	Y/*	rs2512227
OR10G1P	rescued_nonsense	14	22102744	22102745	C	A	frame correction	rs41314525	3;	.
OR10G4	Ins(1)	11	123886394	123886394	-	G	frame shift	rs35933133		.
OR10G6	Ins(1)	11	123865807	123865807	-	C	frame shift	rs35841023		.
OR10G6	MstartLoss	11	123865867	123865867	A	G	Mstart/T		2;
OR10G7	Ins(2)	11	123908891	123908891	-	AC	frame shift		3;
OR10G7	nonsense	11	123909133	123909134	G	T	S/*		2;5	.
OR10H2	Ins(1)	19	15838857	15838857	-	G	frame shift	rs34844969		.
OR10H3	Del(-4)	19	15852904	15852908	GGCC	-	frame shift		5;	0.003
OR10H4	Ins(1)	19	16060003	16060003	-	T	frame shift	rs35723232		0.031
OR10H4	nonsense	19	15921266	16060267	G	A	W/*		2;	0.039
OR10J1	Ins(1)	1	159409675	159409675	-	C	frame shift	rs35762410		.
OR10J1	nonsense	1	159410339	159410340	T	A	C/*	rs12409540	2;5	0.105
OR10J4P	rescued_Del(-1)	1	159402586	159402586	-	T	frame correction	rs11419544	6;	0.07
OR10R2	nonsense	1	156716765	156716766	C	T	Q/*		2;	0.007
OR10R2	nonsense	1	158450142	158450142	C	T	Q/*	rs117155388
OR10V1	nonsense	11	59480951	59480952	G	A	Q/*	rs499037	2;5;6	0.003
OR10X1	Ins(1)	1	158549401	158549401	-	A	frame shift	rs35095271		.
OR10X1	nonsense	1	158549491	158549492	C	T	W/*	rs863362	2;5;6;7	.
OR10Z1	nonsense	1	158576686	158576687	C	A	Q/*		5;	0.032
OR11G2	Ins(1)	14	20665907	20665907	-	A	frame shift	rs61106173	3;4;5	0.024
OR11G2	Ins(1)	14	20666181	20666181	-	A	frame shift	rs55781225	3;4;5;7	0.363
OR11G2	nonsense	14	20666174	20666175	C	A	C/*		7;	.
OR11H4	nonsense	14	20711120	20711121	T	A	Y/*		2;5	0.003
OR11H6	nonsense	14	20692799	20692799	C	T	R/*	rs111837455
OR11H7P	rescued_nonsense	14	20698238	20698239	T	C	frame correction	rs1953558	6;	0.478
OR12D1P	rescued_Ins(16)	6	29385609	29385609	CTGGCCTGTGGGAACA	-	frame shift	rs66589491	5;	0.32
OR13A1	Ins(1)	10	45799381	45799381	-	G	frame shift		3;	0.004
OR13A1	Ins(1)	10	45799065	45799065	-	A	frame shift	rs35302355	3;5	0.071
OR13C2	Del(-4)	9	107367395	107367396	A	-	frame shift	rs60058604	3;4;5	0.14
OR13C3	nonsense	9	107298522	107298523	A	C	L/*		2;	0.007
OR13C3	nonsense	9	107298974	107298974	C	A	E/*		2;
OR13C4	Ins(1)	9	107288647	107288647	-	G	frame shift	rs35941351		.
OR13C4	nonsense	9	107288713	107288714	A	C	Y/*		2;
OR13C5	Del(-1)	9	107360768	107360769	T	-	frame shift	rs11314210	3;5	0.144
OR13C5	Del(-4)	9	107361178	107361182	GTTA	-	frame shift		5;	0.121
OR13C5	Ins(1)	9	107361690	107361690	-	C	frame shift	rs35965091		.
OR13C7P	rescued_Del(-2)	9	36003428	36003430	TT	-	frame correction	rs111606087	6;	.
OR13C8	nonsense	9	107331474	107331474	C	A	S/*	rs74498060
OR13C9	Del(-2)	9	107380241	107380243	GT	-	frame shift		5;	0.082
OR13D1	Ins(4)	9	107457556	107457556	-	TGAA	frame shift		3;	0.003
OR13F1	Ins(1)	9	107267235	107267235	-	G	frame shift	rs35123854		.
OR13G1	Del(-1)	1	247835614	247835615	T	-	frame shift		3;	0.003
OR13J1	Del(-1)	9	35869825	35869826	G	-	frame shift		5;	0.008
OR1A1	nonsense	17	3119278	3119278	C	T	R/*	rs76374205
OR1A2	Del(-11)	17	3100936	3100947	ATCTGCTCATC	-	frame shift		3;5	0.005
OR1B1	Ins(1)	9	125391777	125391777	-	A	frame shift	rs11421222	3;4;5	0.435
OR1B1	nonsense	9	125391138	125391139	G	A	R/*		2;	0.011
OR1B1	nonsense	9	125391240	125391241	G	A	R/*	rs1476860	2;5;6	0.336
OR1D5	Del(-1)	17	2966543	2966544	A	-	frame shift		3;5	.
OR1D5	Del(-2)	17	2966842	2966844	CT	-	frame shift		5;	0.009
OR1E2	Del(-10)	17	3336400	3336410	CTTGCAGATA	-	frame shift		3;5	0.096
OR1E2	Ins(1)	17	3336798	3336798	-	T	frame shift	rs34073940		.
OR1E2	Ins(1)	17	3336898	3336898	-	T	frame shift	rs34838055		.
OR1E3P	rescued_Ins(1)	17	3019773	3019773	-	C	frame correction	rs11377766	6;	0.069
OR1F12	Del(-1)	6	28041995	28041996	A	-	frame shift	rs34495429		0.042
OR1F12	Ins(2)	6	28041669	28041669	-	CC	frame shift	rs61630977;rs35106887	3;4	0.097
OR1G1	Ins(1)	17	3030481	3030481	-	C	frame shift	rs34207115		0.004
OR1H1P	rescued_Del(-1)	9	125370336	125370337	A	-	frame correction	rs72262850		.
OR1I1	Ins(1)	19	15198321	15198321	-	G	frame shift	rs35240562		.
OR1I1	nonsense	19	15198530	15198530	C	A	Y/*		2;
OR1J1	Del(-4)	9	125239452	125239456	ATAG	-	frame shift		3;	.
OR1J1	nonsense	9	125239500	125239501	G	T	C/*	rs45579335		.
OR1J2	Ins(1)	9	125273385	125273385	-	T	frame shift		3;5	0.119
OR1J2	nonsense	9	125273739	125273740	C	A	Y/*		5;
OR1L3	Ins(1)	9	125437410	125437410	-	G	frame shift	rs35421332		.
OR1L8	nonsense	9	125330096	125330096	G	A	R/*	rs111661061
OR1N1	Ins(1)	9	125289223	125289223	-	C	frame shift	rs35753722		.
OR1N2	Ins(1)	9	125316217	125316217	-	G	frame shift	rs35880826		.
OR1P1P	rescued_nonsense	17	3057623	3057624	A	T	frame correction	rs7222006	6;	0.152
OR1Q1	Del(-1)	9	125377175	125377176	C	-	frame shift		3;
OR1S1	StopLoss	11	57983193	57983194	A	G	*/W	rs7103033	2;	0.034
OR2A3P	rescued_Del(-1)	7	143854586	143854587	A	-	frame correction	rs59973247		0.481
OR2A5	Del(-1)	7	143747951	143747952	C	-	frame shift	rs35952994		.
OR2A5	Del(-2)	7	143747822	143747824	CT	-	frame shift		3;
OR2A5	MstartLoss	7	143747496	143747497	G	A	Mstart/I	rs77440366	2;
OR2AG2	Ins(1)	11	6789250	6789250	-	A	frame shift	rs35806826		0.005
OR2AK2	Del(-2)	1	248129415	248129417	TG	-	frame shift		4;5	0.008
OR2B11	Del(-1)	1	247615262	247615263	A	-	frame shift	rs35305980	3;5	0.36
OR2B11	Ins(1)	1	247615153	247615153	-	C	frame shift	rs35822304		.
OR2B11	nonsense	1	247614464	247614465	G	A	Q/*		5;	0.025
OR2B2	Ins(1)	6	27879802	27879802	-	C	frame shift		5;
OR2C1	Del(-1)	16	3406756	3406757	T	-	frame shift		3;	0.096
OR2C1	Del(-1)	16	3406157	3406158	T	-	frame shift	rs5815169		.
OR2C3	Del(-1)	1	247695630	247695631	G	-	frame shift	rs71570435		0.003
OR2D2	Del(-2)	11	6912925	6912926	TT	-	frame shift	rs10566026	3;5	0.008
OR2D2	nonsense	11	6913539	6913540	G	T	C/*	rs16919417		0.003
OR2D3	Del(-1)	11	6942588	6942589	C	-	frame shift	rs59264610	3;5	0.038
OR2F2	Ins(1)	7	143632576	143632576	-	T	frame shift	rs34820838		0.033
OR2G3	nonsense	1	247769033	247769033	C	G	S/*		2;
OR2G6	Del(-2)	1	248685829	248685831	AA	-	frame shift		3;5;7	0.065
OR2J1P	rescued_nonsense	6	29069298	29069299	C	T	frame correction	rs2394517	6;	0.446
OR2J2	Ins(1)	6	29141448	29141448	-	T	frame shift	rs72202226		.
OR2K2	Del(-22)	9	114089731	114089963			frame shift		11;	.
OR2L5	Ins(1)	1	248186103	248186103	-	C	frame shift	rs35816537		.
OR2L8	Del(-1)	1	248112780	248112781	T	-	frame shift	rs11284294		0.382
OR2L8	nonsense	1	248113025	248113026	T	A	Y/*	rs10888281	2;5	.
OR2M2	Ins(1)	1	248343349	248343349	-	C	frame shift	rs34678055		0.004
OR2M3	StopLoss	1	248367305	248367306	T	A	*/R	rs41304018	2;	0.005
OR2M5	nonsense	1	248309363	248309363	T	A	L/*	rs77689140
OR2S2	Ins(1)	9	35957289	35957289	-	C	frame shift	rs34582331		.
OR2S2	nonsense	9	35957724	35957724	A	T	Y/*	rs76983156
OR2T1	nonsense	1	248569891	248569892	G	A	W/*		5;	0.004
OR2T11	Del(-1)	1	248789528	248789529	C	-	frame shift		5;	.
OR2T11	Del(-2)	1	248790108	248790110	AG	-	frame shift		3;7	.
OR2T12	Del(-1)	1	248458875	248458876	T	-	frame shift	rs11339452	3;5	.
OR2T12	Del(-2)	1	248458132	248458134	AA	-	frame shift		3;	0.013
OR2T27	Ins(1)	1	248813309	248813309	-	A	frame shift		3;5	.
OR2T32P	rescued_Del(-1)	1	248247745	248247746	C	-	frame correction	rs67319155		.
OR2T33	nonsense	1	248436253	248436253	G	C	Y/*		2;
OR2T35	Ins(2)	1	248801602	248801602	-	CA	frame shift		5;	0.0026738
OR2T4	Del(-1)	1	248525912	248525913	A	-	frame shift	rs35286335		0.026
OR2T4	Del(-2)	1	248525284	248525286	TT	-	frame shift	rs58006779		0.03
OR2T4	Del(-4)	1	248525287	248525291	TACG	-	frame shift		3;4;5	.
OR2T4	Del(-84)	1	248524966	248525050	ATGGCCAATATCACCTGGATGGCCAACCACACTGGATGGTCGGATTTCATCCTGTTGGGACTCTTCAGACAATCCAAACATCCA	-	frame shift	rs71811615		.
OR2T4	Ins(1)	1	248525638	248525639	A	-	frame shift	rs34079073	3;4;5	0.481
OR2T4	Ins(2)	1	248525328	248525328	-	TA	frame shift	rs61248663	3;
OR2T5	nonsense	1	248651958	248651959	C	T	R/*		2;	0.101
OR2T6	Ins(1)	1	248551465	248551465	-	G	frame shift	rs34365091		.
OR2T7	Ins(1)	1	248605354	248605354	-	T	frame shift		3;	.
OR2T7	Ins(2)	1	248604562	248604562	-	CT	frame shift	rs58223479	3;	0.03
OR2T8	MstartLoss	1	248084321	248084321	T	C	Mstart/T		2;
OR2V2	Del(-4)	5	180582256	180582260	TGTC	-	frame shift		3;	0.129
OR2W3	Ins(1)	1	248059513	248059513	-	G	frame shift		5;
OR2W3	Ins(1)	1	248059779	248059779	-	A	frame shift		3;5	0.106
OR2W3	Ins(1)	1	248059146	248059146	-	G	frame shift	rs34301279
OR2W5	nonsense	1	247655278	247655279	C	T	Q/*		5;	0.003
OR2W5	nonsense	1	247654492	247654493	G	T	G/*		2;5	.
OR3A1	Ins(2)	17	3194930	3194930	-	AA	frame shift		5;	0.004
OR3A1	MstartLoss	17	3195875	3195875	A	G	Mstart/T		2;
OR3A1	nonsense	17	3195087	3195087	G	A	R/*		2;
OR3A1	nonsense	17	3195602	3195603	T	A	K/*	rs7218125	2;5;6	0.034
OR4A15	nonsense	11	55136124	55136125	C	T	Q/*		2;5
OR4A16	nonsense	11	55110902	55110903	C	A	S/*		2;
OR4A5	nonsense	11	51411529	51411530	G	T	S/*	rs5029499	2;	0.313
OR4A8P	rescued_nonsense	11	51436057	51436058	T	C	frame correction		6;
OR4B1	Del(-17)	11	48238610	48238838			frame shift		11;	.
OR4B1	nonsense	11	48238938	48238938	G	T	E/*		2;
OR4C11	Ins(1)	11	55371284	55371284	-	C	frame shift	rs34651794		.
OR4C11	nonsense	11	55371380	55371381	G	A	Q/*		2;5	0.076
OR4C13	Ins(2)	11	49974821	49974821	-	CT	frame shift	rs71973814		0.062
OR4C15	Del(-25)	11	55322610	55322635	TCTCTGAGAACACACAGTTCTGAAG	-	frame shift	rs72140406		.
OR4C15	nonsense	11	55322817	55322818	G	T	E/*	rs72908448		0.004
OR4C16	Del(-1)	11	55339770	55339771	A	-	frame shift		3;5
OR4C16	nonsense	11	55339883	55339883	G	T	E/*		2;
OR4C16	nonsense	11	55339651	55339652	C	T	Q/*	rs1459101	2;5;6;7	0.278
OR4C3	nonsense	11	48347013	48347014	G	A	W/*	rs72473368	5;
OR4C45	Ins(1)	11	50062270	50062270	-	T	frame shift		3;	.
OR4C5	Del(-1)	11	48387683	48387684	T	-	frame shift	rs67755516	5;	0.053
OR4C5	Del(-1)	11	48387917	48387918	T	-	frame shift	rs66829866	5;	0.003
OR4C5	Ins(13)	11	48387278	48387278	-	ACTGTCCTTCTGT	frame shift		3;5	0.017
OR4C5	nonsense	11	48387849	48387850	G	T	Y/*	rs73460781	2;5	0.086
OR4C5	nonsense	11	48387900	48387900	G	A	Q/*	rs74338058
OR4D1	Del(-2)	17	56232679	56232681	CA	-	frame shift		3;4;5	.
OR4D1	Ins(1)	17	56233444	56233444	-	T	frame shift		3;5	0.003
OR4D1	nonsense	17	56233167	56233168	T	A	Y/*	rs71372828		0.007
OR4D10	nonsense	11	59245592	59245593	G	T	E/*		2;	0.145
OR4D6	Del(-1)	11	59225129	59225130	C	-	frame shift		3;5	0.058
OR4F15	nonsense	15	102358818	102358818	C	G	Y/*		2;
OR4F4	Del(-14)	15	102463086	102463293			frame shift		11;	.
OR4K15	Ins(1)	14	20443909	20443909	-	C	frame shift	rs35072765		.
OR4K3P	rescued_Ins(1)	14	20336681	20336681	-	G	frame correction	rs5807006	6;	0.252
OR4L1	Del(-1)	14	20528600	20528601	G	-	frame shift		3;4;5	0.003
OR4L1	Del(-19)	14	20528450	20528469	TAGATTTGCTCACTGACCA	-	frame shift	rs33965693	3;	.
OR4L1	Del(-2)	14	20528397	20528399	TC	-	frame shift	rs33977614		0.022
OR4L1	Ins(1)	14	20528750	20528750	-	C	frame shift	rs35605617		0.003
OR4M2	nonsense	15	22368956	22368957	C	T	R/*		2;5;	0.016
OR4N2	Ins(1)	14	20296055	20296055	-	T	frame shift		3;5
OR4N2	Ins(1)	14	20295726	20295726	-	C	frame shift	rs34881110		0.003
OR4N3P	rescued_nonsense	15	22413531	22413532	A	T	frame correction		2;
OR4N4	Ins(1)	15	22382920	22382920	-	T	frame shift		5;	0.01
OR4N5	Ins(1)	14	20612299	20612299	-	C	frame shift	rs36058896		0.003
OR4P4	nonsense	11	55406021	55406022	C	G	Y/*		2;5;	0.145
OR4Q2P	rescued_Del(-1)	14	20470852	20470853	T	-	frame correction	rs67430133	6;	0.381
OR4Q3	Del(-14)	14	20215994	20216008	ATGAACCCCCAGCT	-	frame shift		5;
OR4X1	nonsense	11	48285821	48285821	C	T	R/*		2;
OR4X1	nonsense	11	48286230	48286231	T	A	Y/*	rs10838851	5;	0.306
OR4X2	nonsense	11	48266735	48266736	C	G	Y/*	rs7120775	5;	0.102
OR51A7	Ins(1)	11	4928786	4928786	-	C	frame shift	rs35302315		.
OR51A7	nonsense	11	4929095	4929096	T	G	L/*		2;
OR51B2	Ins(1)	11	5345093	5345093	-	C	frame shift	rs34329019		.
OR51B4	MstartLoss	11	5323175	5323175	A	G	Mstart/T	rs113985785
OR51B4	nonsense	11	5323002	5323003	G	C	Y/*		2;	0.034
OR51B5	Del(-1)	11	5363839	5363840	A	-	frame shift	rs34017644		0.005
OR51B5	Del(-17)	11	5364541	5364558	CAGCCCCAGGTCTGTGG	-	frame shift		3;5	0.254
OR51E1	Ins(1)	11	4674682	4674682	-	T	frame shift	rs36005201		0.004
OR51E1	nonsense	11	4673893	4673893	T	A	L/*		2;
OR51E2	MstartLoss	11	4703939	4703939	C	T	Mstart/I		2;
OR51F1	Del(-1)	11	4790873	4790874	G	-	frame shift	rs34672924	5;4;6;3;	0.293
OR51G1	Del(-2)	11	4945356	4945358	TG	-	frame shift		3;
OR51G1	Ins(1)	11	4945444	4945444	-	C	frame shift	rs35069588		.
OR51G1	nonsense	11	4945266	4945266	G	A	Q/*		2;
OR51G2	Del(-1)	11	4936411	4936412	A	-	frame shift	rs35090253		0.012
OR51I1	nonsense	11	5462701	5462702	G	A	Q/*	rs16930998	2;	0.04
OR51I2	Del(-1)	11	5475640	5475641	A	-	frame shift		3;4;5	0.015
OR51I2	Ins(2)	11	5475431	5475431	-	CA	frame shift	rs35301588	3;	0.279
OR51I2	MstartLoss	11	5474721	5474721	G	C	Mstart/I		2;
OR51J1	Ins(1)	11	5424040	5424040	-	C	frame shift	rs34397899		.
OR51J1	Ins(4)	11	5424387	5424387	-	TATC	frame shift	rs61459896	3;5	0.14
OR51Q1	Ins(1)	11	5444337	5444337	-	G	frame shift	rs35273709		.
OR51Q1	nonsense	11	5444135	5444136	C	T	R/*	rs2647574	5;6	0.473
OR51T1	Ins(1)	11	4903148	4903148	-	G	frame shift	rs34690738		.
OR51T1	Ins(1)	11	4903318	4903318	-	G	frame shift	rs34407966		0.079
OR51V1	Del(-4)	11	5221438	5221442	AAAG	-	frame shift		3;5	0.023
OR52A1	Ins(1)	11	5172795	5172795	-	C	frame shift		3;5
OR52A1	Ins(1)	11	5173089	5173089	-	A	frame shift	rs36060295		.
OR52A1	nonsense	11	5173336	5173336	C	T	W/*		2;
OR52A4	Del(-1)	11	5142504	5142505	G	-	frame shift		3;
OR52B4	Ins(1)	11	4389406	4389407	G	-	frame shift	rs11310407	4;6;3;	0.316
OR52B6	Ins(1)	11	5602586	5602586	-	G	frame shift	rs34340459		.
OR52D1	Ins(1)	11	5510498	5510498	-	C	frame shift		5;
OR52D1	Ins(4)	11	5510541	5510541	-	GGCT	frame shift	rs72233167;rs36066208	3;5	.
OR52E1P	rescued_Ins(1)	11	5091576	5091576	-	C	frame correction	rs5789358	6;	0.483
OR52E8	Del(-1)	11	5878186	5878187	A	-	frame shift	rs71640255		.
OR52E8	Ins(1)	11	5878369	5878369	-	C	frame shift	rs35272168		.
OR52E8	StopLoss	11	5877978	5877979	T	A	*/Y	rs12419602	2;	0.352
OR52H1	Ins(1)	11	5566226	5566226	-	A	frame shift	rs35658346		.
OR52I1	Del(-2)	11	4615773	4615775	AT	-	frame shift		5;
OR52J3	nonsense	11	5068661	5068662	C	T	R/*	rs57026471	5;	0.089
OR52K2	Ins(1)	11	4471366	4471366	-	A	frame shift		3;	0.003
OR52L1	Ins(1)	11	6007409	6007409	-	G	frame shift	rs35528253		.
OR52L1	nonsense	11	6007270	6007271	C	T	W/*		2;	0.054
OR52M1	Del(-1)	11	4566459	4566460	T	-	frame shift		3;	0.005
OR52M1	Ins(1)	11	4567236	4567236	-	C	frame shift		3;5
OR52M1	Ins(1)	11	4567107	4567107	-	T	frame shift	rs34601471		.
OR52M1	Ins(2)	11	4567160	4567161	-	AC	frame shift	rs77145432	7;3;	.
OR52N1	Del(-1)	11	5809806	5809807	A	-	frame shift		3;5	0.059
OR52N4	Ins(1)	11	5776090	5776090	-	A	frame shift		3;
OR52N4	nonsense	11	5776483	5776484	A	T	R/*	rs4910844	2;5;6	0.21
OR52R1	nonsense	11	4825421	4825422	G	C	Y/*		5;	0.111
OR52W1	Ins(1)	11	6220727	6220727	-	T	frame shift		3;	0.021
OR52W1	Ins(1)	11	6220869	6220869	-	T	frame shift	rs34411693		0.036
OR56A1	Ins(1)	11	6048399	6048399	-	T	frame shift	rs72527977		0.003
OR56A3	Del(-1)	11	5968652	5968653	G	-	frame shift	rs34047152		.
OR56A5	nonsense	11	5989222	5989223	G	A	R/*	rs61730422	2;	.
OR56B1	Ins(1)	11	5758397	5758397	-	G	frame shift	rs36073866		0.003
OR56B4	MstartLoss	11	6129010	6129010	T	G	Mstart/R		2;
OR5A2	Del(-1)	11	59190251	59190252	G	-	frame shift	rs60923897		0.004
OR5AC1P	rescued_Del(-1)	3	97783572	97783573	T	-	frame correction	rs5851098	6;	0.394
OR5AC2	Del(-1)	3	97806298	97806299	T	-	frame shift		3;	0.009
OR5AC2	Ins(1)	3	97806700	97806700	-	A	frame shift	rs11369970	3;	.
OR5AC2	Ins(1)	3	97806162	97806162	-	G	frame shift	rs35229249		.
OR5AC2	StopLoss	3	97806943	97806944	T	C	*/Q	rs80220955	5;	.
OR5AK2	nonsense	11	56756397	56756398	G	T	G/*	rs13343184	2;	0.011
OR5AL1P	rescued_Ins(2)	11	56180638	56180638	-	CT	frame correction	rs10633383	6;	0.079
OR5AN1	Del(-1)	11	59132131	59132132	G	-	frame shift		3;	0.014
OR5AN1	Ins(1)	11	59132398	59132398	-	T	frame shift	rs34164503		.
OR5AN2P	rescued_Ins(1)	11	59077857	59077857	-	G	frame correction	rs36041481		.
OR5AR1	nonsense	11	56431215	56431216	C	T	Q/*	rs11228710	2;5;6	0.331
OR5AR1	StopLoss	11	56432092	56432093	A	T	*/L	rs61740352	2;	0.007
OR5AS1	Ins(1)	11	55798778	55798778	-	G	frame shift	rs35555163		.
OR5AU1	Ins(1)	14	21623551	21623551	-	C	frame shift	rs34047185		.
OR5B12	Ins(1)	11	58207428	58207428	-	G	frame shift	rs34206261		.
OR5B12	nonsense	11	58206850	58206850	G	A	R/*		2;
OR5B17	nonsense	11	58126478	58126479	G	A	Q/*		2;
OR5B2	Ins(1)	11	58190353	58190353	-	G	frame shift	rs71977119		.
OR5B3	Del(-1)	11	58170792	58170793	G	-	frame shift		5;	.
OR5C1	Ins(1)	9	125551406	125551406	-	T	frame shift	rs34583184		0.03
OR5D13	Ins(1)	11	55541294	55541294	-	G	frame shift		3;	.
OR5D13	nonsense	11	55541013	55541014	T	A	L/*	rs11230980	2;	0.007
OR5D13	nonsense	11	55541504	55541505	C	T	Q/*		2;	0.041
OR5D14	Del(-1)	11	55563909	55563910	C	-	frame shift	rs35371580		0.047
OR5D16	Del(-5)	11	55606810	55606815	ATCTC	-	frame shift		3;4;	0.003
OR5F1	Ins(1)	11	55761180	55761180	-	C	frame shift	rs34761514		.
OR5G3P	rescued_Ins(1)	11	56587650	56587650	-	G	frame correction	rs75762927	6;	0.003
OR5H14	Ins(1)	3	97868416	97868416	-	C	frame shift	rs34013694		.
OR5H15	Del(-1)	3	97887843	97887844	T	-	frame shift		4;
OR5H15	Ins(1)	3	97888322	97888322	-	G	frame shift	rs11408838	3;5	0.036
OR5H15	Ins(1)	3	97888421	97888421	-	G	frame shift	rs34583971		0.369
OR5H3P	rescued_Ins(14)	3	97926700	97926700	-	TAATCTTGTCATAT	frame correction	rs72081882		0.051
OR5H8P	rescued_Del(-1)	3	98031442	98031443	A	-	frame correction		6;	0.016
OR5J2	Del(-1)	11	55944330	55944331	A	-	frame shift	rs35777813		.
OR5J2	Ins(1)	11	55944250	55944250	-	C	frame shift	rs35524228		.
OR5K1	Ins(1)	3	98188615	98188615	-	G	frame shift	rs34478238		.
OR5K1	nonsense	3	98217177	98217178	T	A	Y/*	rs73140291;rs55639376		.
OR5K2	nonsense	3	98217177	98217178	T	A	Y/*	rs55639376	2;5;	.
OR5K3	Ins(1)	3	98110406	98110406	-	A	frame shift		3;4;5	.
OR5K4	Ins(1)	3	98073591	98073592	A	-	frame shift	rs11288615	3;4;5	0.473
OR5L2	Del(-1)	11	55594979	55594980	G	-	frame shift		3;	0.004
OR5L2	Ins(1)	11	55595112	55595112	-	T	frame shift	rs35119440		0.092
OR5M1	Del(-4)	11	56380546	56380550	CAGA	-	frame shift	rs72003051	3;5	0.376
OR5M10	Del(-8)	11	56344843	56344851	CATTGAAG	-	frame shift		3;	0.045
OR5M11	nonsense	11	56310355	56310356	A	T	Y/*	rs17547284	2;	.
OR5M3	nonsense	11	56237552	56237553	C	T	R/*	rs72911641		.
OR5P2	Del(-1)	11	7817638	7817639	A	-	frame shift		5;	.
OR5T2	nonsense	11	55999865	55999866	T	A	K/*		5;
OR6A2	Del(-2)	11	6816292	6816294	AG	-	frame shift	rs71946386	3;5	0.004
OR6B2	Del(-19)	2	240969805	240970033			frame shift		11;	.
OR6C1	Del(-1)	12	55715163	55715164	T	-	frame shift		5;
OR6C1	Ins(1)	12	55714406	55714406	-	A	frame shift	rs5798345	3;5;7	0.399
OR6C2	Ins(1)	12	55846203	55846203	-	G	frame shift	rs34885470		.
OR6C3	Del(-1)	12	55725981	55725982	T	-	frame shift		3;	0.032
OR6C3	Ins(1)	12	55725821	55725821	-	C	frame shift		5;
OR6C3	nonsense	12	55726054	55726054	G	A	W/*		2;
OR6C4	Del(-4)	12	55945584	55945588	TCTT	-	frame shift	rs59693527	3;4;5	0.018
OR6C4	nonsense	12	55945899	55945899	C	T	Q/*		2;
OR6C6	Ins(1)	12	55688814	55688814	-	C	frame shift	rs35212493		0.009
OR6C6	nonsense	12	55688417	55688418	A	T	L/*		2;	0.03
OR6C68	Ins(1)	12	55886275	55886275	-	G	frame shift	rs36002641		.
OR6C70	nonsense	12	55863502	55863502	G	A	Q/*		2;
OR6C74	Del(-1)	12	55641851	55641852	T	-	frame shift		5;
OR6C74	nonsense	12	55641254	55641255	C	T	R/*	rs4522268	2;5;	0.353
OR6C75	Del(-1)	12	55759191	55759192	T	-	frame shift		3;	0.028
OR6C76	Del(-1)	12	55820958	55820959	A	-	frame shift	rs67035246	5;	0.301
OR6C76	Ins(1)	12	55820903	55820903	-	T	frame shift	rs58396798	3;
OR6K2	Ins(1)	1	158670218	158670218	-	G	frame shift		3;
OR6K2	nonsense	1	158670234	158670235	C	A	E/*		7;	0.011
OR6K3	Del(-1)	1	158687579	158687580	T	-	frame shift		3;
OR6K3	nonsense	1	158687142	158687142	G	T	S/*	rs79482939
OR6N1	Ins(1)	1	158736029	158736029	-	C	frame shift		3;
OR6N2	nonsense	1	158746611	158746612	G	A	R/*		2;	0.006
OR6P1	Ins(1)	1	158533005	158533005	-	G	frame shift	rs34323808		0.003
OR6P1	nonsense	1	158532597	158532597	G	T	Y/*		2;
OR6Q1	Del(-1)	11	57799108	57799109	C	-	frame shift	rs34846253	5;6	0.13
OR6Q1	MstartLoss	11	57798427	57798427	G	A	Mstart/I	rs113094669
OR6V1	Ins(1)	7	142749747	142749747	-	C	frame shift	rs34389632		.
OR6V1	MstartLoss	7	142749438	142749439	T	C	Mstart/T		2;	0.005
OR6Y1	Ins(1)	1	158517878	158517878	-	C	frame shift	rs35572510		0.004
OR7A10	Del(-1)	19	14952680	14952681	T	-	frame shift		5;
OR7A17	Del(-1)	19	14991528	14991529	C	-	frame shift	rs5827261		.
OR7A17	Del(-1)	19	14991634	14991635	A	-	frame shift	rs35659165		.
OR7A17	Del(-1)	19	14991791	14991792	T	-	frame shift	rs34777619		.
OR7C2	Ins(1)	19	15052322	15052322	-	C	frame shift	rs34752297		.
OR7C2	Ins(1)	19	15052737	15052737	-	G	frame shift	rs34305437		0.003
OR7D2	Del(-1)	19	9297203	9297204	T	-	frame shift		3;	0.019
OR7E24	Del(-1)	19	9362335	9362336	G	-	frame shift	rs34185242		.
OR7G1	Del(-2)	19	9225701	9225703	AG	-	frame shift		3;	.
OR7G1	Del(-2)	19	9226159	9226161	AA	-	frame shift		3;5;	0.004
OR7G1	nonsense	19	9225634	9225635	G	A	R/*		5;	0.024
OR7G2	Ins(1)	19	9213181	9213181	-	G	frame shift	rs35907822		.
OR7G3	Del(-1)	19	9236916	9236917	G	-	frame shift		3;5;	0.026
OR7G3	Ins(5)	19	9236705	9236705	-	GGTAT	frame shift	rs3029651	3;5;	0.307
OR7G3	nonsense	19	9237262	9237263	G	A	R/*	rs17001893	2;5;	.
OR7G3	nonsense	19	9236969	9236969	G	A	R/*	rs61751875
OR8B12	Ins(1)	11	124412859	124412859	-	A	frame shift	rs34165015		.
OR8B12	nonsense	11	124413193	124413194	A	C	Y/*		2;	.
OR8B4	Ins(1)	11	124294326	124294326	-	G	frame shift	rs36005108		.
OR8D1	Del(-1)	11	124180062	124180063	A	-	frame shift	rs34197526		.
OR8D1	Ins(1)	11	124180172	124180172	-	T	frame shift	rs36031700		0.02
OR8D4	Ins(1)	11	123777441	123777441	-	T	frame shift		5;	.
OR8D4	Ins(1)	11	123777753	123777753	-	C	frame shift	rs35139196
OR8G1	Del(-1)	11	124120618	124120619	T	-	frame shift		5;	.
OR8G1	nonsense	11	124121198	124121199	G	C	Y/*	rs4268525	2;6	0.496
OR8G5	Ins(1)	11	124135568	124135568	-	G	frame shift		3;
OR8I2	Del(-1)	11	55861306	55861307	A	-	frame shift		3;	0.04
OR8I2	nonsense	11	55861649	55861650	C	G	Y/*	rs61887097	2;	.
OR8J2P	rescued_nonsense	11	55979106	55979107	A	G	frame correction	rs55684887	6;	.
OR8K1	MstartLoss	11	56113515	56113516	T	C	Mstart/T	rs1905055	2;	0.402
OR8K3	nonsense	11	56086559	56086560	C	T	Q/*		2;	0.021
OR8K3	nonsense	11	56086294	56086295	C	A	Y/*		5;	0.028
OR9A2	Ins(1)	7	142723466	142723466	-	C	frame shift		5;	0.003
OR9A2	Ins(2)	7	142723621	142723621	-	CC	frame shift		3;5;
OR9A4	Ins(2)	7	141619285	141619285	-	GT	frame shift		3;
OR9A4	nonsense	7	141619167	141619168	C	T	Q/*		2;	0.012
OR9G1	nonsense	11	56468256	56468256	T	G	Y/*		2;
OR9G3P	rescued_Ins(4)	11	56508221	56508221	-	GAGA	frame correction	rs67703495		.
OR9G4	Del(-1)	11	56510709	56510710	A	-	frame shift	rs34718198		0.007
OR9G4	nonsense	11	56511174	56511174	C	T	W/*		2;
OR9H1P	rescued_nonsense	1	247938907	247938908	T	C	frame correction	rs6587482		.
OR9K2	Del(-1)	12	55523589	55523590	T	-	frame shift	rs58036029	5;	.
OR9Q1	Del(-1)	11	57947811	57947812	C	-	frame shift	rs34509298		.
