# Supplementary material for: Personal receptor repertoires: olfaction as a model
Source: BMC Genomics. 2012 Aug 21;13:414. doi: 10.1186/1471-2164-13-414 (PMC3462693; doi:10.1186/1471-2164-13-414)
Supplement: Additional file 5: — OR intact loci for with bi-allelic deletion allele. [file 1471-2164-13-414-S5.xlsx]

## Sheet: Sheet1
OR symbol	Chr	Start	End	Size (kb)	allele frequency %	Reported by	OR type (P=pseudo, F=functional)	OR del type (p=partial, f=full)
OR10A7	chr12	55607809	55617756	9.947	0.67	9;	F
OR11H2	chr14	19811180	20186027	374.847	1	12;	F	f
OR11H4	chr14	20703981	20713922	9.941	2.03	9;	F
OR13C5-OR13C2	chr9	107358741	107368724	9.983	2.03	9;12;	F-F	f
OR13H1	chrX	130671048	130680971	9.923	18.67	9;	F
OR1M1	chr19	9196921	9206859	9.938	0.33	9;	F
OR2L13-OR2M1P-OR2M5-OR2M2-OR2M3-OR2M4-OR2T33-OR2T12-OR2M7-OR14C36-OR2T4-OR2T6-OR2T1-OR2T2-OR2T3-OR2T5-OR2AS2P-OR2G6-OR2T29-OR2T34-OR2T10-OR2T11-OR2T35	chr1	248242528	248817382	574.854	0.13	8;	F-P-F-F-F-F-F-F-F-F-F-F-F-F-F-F-P-F-F-F-F-F-F
OR2J1P-OR2J3-OR2N1P	chr6	29067749	29139438	71.689	0.3	12;	P-F-P	f-f-f
OR2J2	chr6	29134413	29144348	9.935	0.5	9;	F
OR2T10	chr1	248748188	248765307	17.119	19.2	12;	F	f
OR2T10	chr1	248755630	248758480	2.85	19.6	12;	F	f
OR2T10-OR2T11	chr1	248739538	248797917	58.379	19.2	12;	F-F	f-f
OR2T10-OR2T11	chr1	248739959	248795103	55.144	19.2	12;	F-F	f-f
OR2T10-OR2T11	chr1	248744959	248795103	50.144	19.2	12;	F-F	f-f
OR2T11	chr1	248767888	248795707	27.819	19.2	12;	F	f
OR2T4	chr1	248524489	248538932	14.443	8.3	13;8;	F
OR2W5	chr1	247653757	247655202	1.445	1	12;	F	p
OR4C11	chr11	55365585	55386839	21.254	22.4	12;	F	f
OR4C11	chr11	55366390	55376449	10.059	22.4	12;	F	f
OR4C11	chr11	55369935	55375754	5.819	22.4	12;	F	f
OR4C11;OR4P4;OR4S2	chr11	55364524	55431557	67.033	19.76	9;13;10;	F-F-F
OR4C45	chr11	50011736	50021653	9.917	0.33	9;	F
OR4C46	chr11	51508283	51518208	9.925	0.67	9;	F
OR4C6	chr11	55425643	55435569	9.926	13.83	9;	F
OR4C6-OR4V1P-OR4P1P-OR5D2P-OR5D3P-OR5D17P-OR5D13-OR5D15P-OR5D14-OR5L1-OR5D18-OR5L2	chr11	55422334	55603646	181.312	1.6	12;	F-P-P-P-P-P-F-P-F-F-F-F	f-f-f-f-f-f-f-f-f-f-f-f
OR4M2-OR4N4	chr15	22365547	22387566	22.019	21.5	12;	F-F	f-f
OR4N4	chr15	22373078	22383652	10.574	14.4	12;	F	f
OR4P4	chr11	55398163	55408852	10.689	22.4	12;	F	f
OR4P4-OR4S2	chr11	55390285	55431589	41.304	22.4	12;	F-F	f-f
OR4S2	chr11	55413890	55431449	17.559	22.8	12;	F	f
OR51A4	chr11	4965791	4974123	8.332	1.9	12;	F	f
OR51A4-OR51A2	chr11	4968119	4976564	8.445	30.85	9;12;	F-F	p-p
OR51F1	chr11	4790280	4790889	0.609	8.75	8;	F
OR52B2	chr11	6189711	6193407	3.696	2.2	9;12;	F	f
OR52E8	chr11	5866424	5892434	26.01	0.3	12;	F	f
OR52E8	chr11	5873996	5883590	9.594	6.01	12;9;13;10;	F	f
OR52E8	chr11	5874635	5879554	4.919	6.4	12;	F	f
OR52N1	chr11	5808135	5809254	1.119	18.6	12;	F	p
OR56B2P-OR52N5-OR52N1	chr11	5784565	5809281	24.716	16.3	9;11;13;12;10;	P-F-F	f-f-p
OR52N5	chr11	5796735	5799654	2.919	18.6	12;	F	p
OR5D14-OR5L1	chr11	55555424	55582063	26.639	1.3	12;	F-F	f-f
OR5D3P-OR5D17P-OR5D13	chr11	55492424	55541091	48.667	1.3	12;	P-P-F	f-f-p
OR5L1-OR5D18-OR5L2	chr11	55579302	55595135	15.833	1.3	12;	F-F-F	p-f-p
OR5M10	chr11	56342253	56352197	9.944	0.33	9;	F
OR5M8	chr11	56255914	56265846	9.932	0.33	9;	F
OR5P2	chr11	7806424	7841469	35.045	10.33	9;12;10;	F
OR5P2	chr11	7811803	7833162	21.359	12.2	12;	F	f
OR5P2	chr11	7814835	7818654	3.819	12.2	12;	F	f
OR5P3	chr11	7846663	7847578	0.915	2.9	12;	F	p
OR6J1	chr14	23100676	23110716	10.04	0.67	9;
OR6Y1	chr1	158516740	158521770	5.03	1.47	9;12;	F	f
OR7C2	chr19	15045301	15055257	9.956	13.33	9;	F
OR7G3	chr19	9234691	9244626	9.935	0.5	9;	F
OR8S1	chr12	48912415	48922350	9.935	0.67	9;	F
OR5D13-OR5D15P-OR5D14-OR5L1-OR5D18-OR5L2	chr11	55533914	55597627	63.713	1	9;	F-P-F-F-F-F
OR8U8; OR8U9	chr11			7.6		10;	0.09
OR9G1	chr11	56467997	56507780	40		10;	0.36
